# Supplementary material for: Emerging Bluetongue Virus Serotype 4 in the Balearic Islands, Spain (2021): Outbreak Investigations and Experimental Infection in Sheep
Source: Microorganisms. 2025 Feb 13;13(2):411. doi: 10.3390/microorganisms13020411 (PMC11858583; doi:10.3390/microorganisms13020411)
Supplement: Supplementary file 1 [file microorganisms-13-00411-s001.zip]

Archive with 1 entries (1 files):
- microorganisms-3446315-supplementary.xlsx
