# Supplementary material for: Emerging Bluetongue Virus Serotype 4 in the Balearic Islands, Spain (2021): Outbreak Investigations and Experimental Infection in Sheep
Source: Microorganisms. 2025 Feb 13;13(2):411. doi: 10.3390/microorganisms13020411 (PMC11858583; doi:10.3390/microorganisms13020411)
Supplement: Supplementary file 1 [file microorganisms-13-00411-s001.zip › microorganisms-3446315-supplementary.xlsx]

## Sheet: Table S1
Entry date	Farm ID	Reason for sending samples to NRL	Island	Species	EDTA Blood samples	Serum samples	RT-PCR farm result*	ELISA farm result*
17/06/2021	1	Sentinel farm (Active surveillance) INDEX CASE	Mallorca	Cattle	1	1	Positive	Positive
29/06/2021	2	Clinical suspicion (Passive surveillance)	Mallorca	Sheep	2	2	Positive	Positive
29/06/2021	3	Clinical suspicion (Passive surveillance)	Mallorca	Sheep	3	3	Positive	Positive
29/06/2021	4	Clinical suspicion (Passive surveillance)	Mallorca	Sheep	5	5	Positive	Positive
29/06/2021	5	Clinical suspicion (Passive surveillance)	Mallorca	Sheep	1	1	Positive	Positive
29/06/2021	6	Clinical suspicion (Passive surveillance)	Mallorca	Sheep	3	3	Positive	Positive
29/06/2021	7	Clinical suspicion (Passive surveillance)	Mallorca	Sheep	1	1	Positive	Positive
29/06/2021	8	Clinical suspicion (Passive surveillance)	Mallorca	Sheep	2	2	Positive	Positive
29/06/2021	9	Clinical suspicion (Passive surveillance)	Mallorca	Sheep	1	1	Positive	Positive
29/06/2021	10	Clinical suspicion (Passive surveillance)	Mallorca	Sheep	1	1	Positive	Positive
30/06/2021	11	Clinical suspicion (Passive surveillance)	Mallorca	Sheep	1	1	Positive	Positive
01/07/2021	12	Clinical suspicion (Passive surveillance)	Mallorca	Sheep	1	0	Positive	N/A
22/07/2021	13	Clinical suspicion (Passive surveillance)	Mallorca	Sheep	2	0	Negative	N/A
23/07/2021	14	Clinical suspicion (Passive surveillance)	Mallorca	Sheep	3	0	Positive	N/A
06/08/2021	15	Clinical suspicion (Passive surveillance)	Mallorca	Sheep	1	0	Positive	N/A
10/08/2021	16	Sentinel farm (Active surveillance)	Menorca	Cattle	1	1	Negative	Positive
13/08/2021	17	Clinical suspicion (Passive surveillance)	Mallorca	Sheep	2	0	Positive	N/A
13/08/2021	18	Clinical suspicion (Passive surveillance)	Mallorca	Sheep	1	0	Positive	N/A
17/08/2021	19	Clinical suspicion (Passive surveillance)	Mallorca	Sheep	1	0	Positive	N/A
19/08/2021	20	Clinical suspicion (Passive surveillance)	Mallorca	Sheep	5	3	Positive	Positive
19/08/2021	21	Clinical suspicion (Passive surveillance)	Mallorca	Sheep	1	0	Positive	N/A
24/08/2021	22	Clinical suspicion (Passive surveillance)	Mallorca	Sheep	2	0	Positive	N/A
24/08/2021	23	Clinical suspicion (Passive surveillance)	Mallorca	Sheep	1	0	Positive	N/A
25/08/2021	24	Clinical suspicion (Passive surveillance)	Mallorca	Sheep	7	0	Positive	N/A
25/08/2021	25	Clinical suspicion (Passive surveillance)	Mallorca	Sheep	1	0	Negative	N/A
01/09/2021	26	Clinical suspicion (Passive surveillance)	Mallorca	Sheep	5	0	Positive	N/A
01/09/2021	27	Clinical suspicion (Passive surveillance)	Mallorca	Sheep	3	0	Positive	N/A
01/09/2021	28	Clinical suspicion (Passive surveillance)	Mallorca	Sheep	2	0	Positive	N/A
01/09/2021	29	Clinical suspicion (Passive surveillance)	Mallorca	Sheep	2	0	Positive	N/A
01/09/2021	30	Clinical suspicion (Passive surveillance)	Mallorca	Sheep	3	0	Positive	N/A
01/09/2021	31	Clinical suspicion (Passive surveillance)	Mallorca	Sheep	1	0	Positive	N/A
01/09/2021	32	Clinical suspicion (Passive surveillance)	Mallorca	Sheep	4	1	Positive	Negative
03/09/2021	33	Clinical suspicion (Passive surveillance)	Mallorca	Sheep	8	1	Positive	Positive
08/09/2021	34	Clinical suspicion (Passive surveillance)	Mallorca	Cattle	6	0	Positive	N/A
08/09/2021	35	Clinical suspicion (Passive surveillance)	Mallorca	Sheep	6	0	Positive	N/A
08/09/2021	36	Clinical suspicion (Passive surveillance)	Mallorca	Sheep	3	0	Positive	N/A
08/09/2021	37	Clinical suspicion (Passive surveillance)	Mallorca	Sheep	4	0	Positive	N/A
08/09/2021	38	Clinical suspicion (Passive surveillance)	Mallorca	Sheep	2	0	Positive	N/A
08/09/2021	39	Clinical suspicion (Passive surveillance)	Mallorca	Sheep	3	0	Positive	N/A
08/09/2021	40	Clinical suspicion (Passive surveillance)	Mallorca	Sheep	2	0	Positive	N/A
08/09/2021	41	Clinical suspicion (Passive surveillance)	Mallorca	Sheep	2	0	Positive	N/A
10/09/2021	42	Clinical suspicion (Passive surveillance)	Mallorca	Sheep	3	0	Positive	N/A
10/09/2021	43	Clinical suspicion (Passive surveillance)	Mallorca	Sheep	3	1	Positive	N/A
10/09/2021	44	Clinical suspicion (Passive surveillance)	Mallorca	Sheep	5	0	Positive	N/A
10/09/2021	45	Clinical suspicion (Passive surveillance)	Mallorca	Sheep	1	0	Negative	N/A
10/09/2021	46	Clinical suspicion (Passive surveillance)	Mallorca	Sheep	1	0	Positive	N/A
10/09/2021	47	Clinical suspicion (Passive surveillance)	Mallorca	Sheep	2	0	Positive	N/A
10/09/2021	48	Clinical suspicion (Passive surveillance)	Mallorca	Sheep	2	0	Negative	N/A
10/09/2021	49	Clinical suspicion (Passive surveillance)	Mallorca	Sheep	3	0	Positive	N/A
10/09/2021	50	Clinical suspicion (Passive surveillance)	Mallorca	Sheep	1	0	Positive	N/A
16/09/2021	51	Clinical suspicion (Passive surveillance)	Mallorca	Sheep	6	0	Positive	N/A
16/09/2021	52	Clinical suspicion (Passive surveillance)	Mallorca	Sheep	6	0	Negative	N/A
16/09/2021	53	Clinical suspicion (Passive surveillance)	Mallorca	Sheep	1	0	Positive	N/A
16/09/2021	54	Clinical suspicion (Passive surveillance)	Mallorca	Sheep	1	0	Negative	N/A
16/09/2021	55	Clinical suspicion (Passive surveillance)	Mallorca	Sheep	9	9	Positive	Positive
16/09/2021	56	Clinical suspicion (Passive surveillance)	Mallorca	Sheep	9	9	Positive	Positive
16/09/2021	57	Clinical suspicion (Passive surveillance)	Mallorca	Sheep	1	0	Positive	N/A
16/09/2021	58	Clinical suspicion (Passive surveillance)	Mallorca	Sheep	3	0	Positive	N/A
16/09/2021	59	Clinical suspicion (Passive surveillance)	Mallorca	Sheep	1	0	Positive	N/A
16/09/2021	60	Clinical suspicion (Passive surveillance)	Mallorca	Sheep	1	0	Positive	N/A
16/09/2021	61	Clinical suspicion (Passive surveillance)	Mallorca	Sheep	1	0	Positive	N/A
16/09/2021	62	Clinical suspicion (Passive surveillance)	Mallorca	Sheep	1	0	Positive	N/A
16/09/2021	63	Clinical suspicion (Passive surveillance)	Mallorca	Sheep	1	0	Positive	N/A
16/09/2021	64	Clinical suspicion (Passive surveillance)	Mallorca	Sheep	3	0	Negative	N/A
16/09/2021	65	Clinical suspicion (Passive surveillance)	Mallorca	Sheep	4	0	Positive	N/A
2021-09-21	66	Clinical suspicion (Passive surveillance)	Mallorca	Sheep	5	5	Positive	Positive
2021-09-21	67	Clinical suspicion (Passive surveillance)	Mallorca	Sheep	2	2	Positive	Positive
2021-09-21	68	Clinical suspicion (Passive surveillance)	Mallorca	Sheep	4	3	Positive	Positive
2021-09-21	69	Clinical suspicion (Passive surveillance)	Mallorca	Sheep	12	12	Positive	Positive
2021-09-21	70	Clinical suspicion (Passive surveillance)	Mallorca	Sheep	10	10	Negative	Positive
2021-09-21	71	Clinical suspicion (Passive surveillance)	Mallorca	Sheep	1	1	Positive	Positive
2021-09-22	72	Clinical suspicion (Passive surveillance)	Mallorca	Sheep	2	2	Positive	Positive
2021-09-22	73	Clinical suspicion (Passive surveillance)	Mallorca	Sheep	1	1	Positive	Positive
2021-09-22	74	Clinical suspicion (Passive surveillance)	Mallorca	Sheep	6	6	Positive	Positive
2021-09-22	75	Clinical suspicion (Passive surveillance)	Mallorca	Sheep	1	1	Negative	Positive
2021-09-22	76	Clinical suspicion (Passive surveillance)	Mallorca	Sheep	3	3	Positive	Positive
2021-09-22	77	Clinical suspicion (Passive surveillance)	Mallorca	Sheep	1	1	Positive	Positive
2021-09-22	78	Clinical suspicion (Passive surveillance)	Mallorca	Sheep	4	4	Positive	Positive
2021-09-23	79	Clinical suspicion (Passive surveillance)	Mallorca	Sheep	5	5	Positive	Positive
2021-09-23	80	Clinical suspicion (Passive surveillance)	Mallorca	Sheep	1	1	Positive	Positive
2021-09-23	81	Clinical suspicion (Passive surveillance)	Mallorca	Sheep	2	2	Positive	Positive
2021-09-23	82	Clinical suspicion (Passive surveillance)	Mallorca	Sheep	3	2	Positive	Positive
2021-09-24	83	Clinical suspicion (Passive surveillance)	Mallorca	Sheep	1	1	Positive	Positive
2021-09-24	84	Clinical suspicion (Passive surveillance)	Mallorca	Sheep	3	3	Positive	Positive
2021-09-24	85	Clinical suspicion (Passive surveillance)	Mallorca	Sheep	2	2	Positive	Positive
2021-09-24	86	Clinical suspicion (Passive surveillance)	Mallorca	Sheep	8	8	Positive	Positive
2021-09-24	87	Serological suspicion (ELISA Positive in regional lab)	Mallorca	Sheep	2	0	Positive	N/A
2021-09-24	88	Serological suspicion (ELISA Positive in regional lab)	Mallorca	Sheep	2	0	Positive	N/A
2021-09-24	89	Serological suspicion (ELISA Positive in regional lab)	Mallorca	Sheep	1	0	Positive	N/A
2021-09-24	90	Serological suspicion (ELISA Positive in regional lab)	Mallorca	Sheep	1	0	Positive	N/A
2021-09-24	91	Serological suspicion (ELISA Positive in regional lab)	Mallorca	Sheep	1	0	Negative	N/A
2021-09-24	92	Serological suspicion (ELISA Positive in regional lab)	Mallorca	Sheep	2	0	Positive	N/A
2021-09-24	93	Serological suspicion (ELISA Positive in regional lab)	Mallorca	Sheep	1	0	Positive	N/A
2021-09-24	94	Serological suspicion (ELISA Positive in regional lab)	Mallorca	Sheep	1	0	Positive	N/A
2021-09-24	95	Serological suspicion (ELISA Positive in regional lab)	Mallorca	Sheep	5	0	Positive	N/A
2021-09-24	96	Serological suspicion (ELISA Positive in regional lab)	Mallorca	Sheep	3	0	Positive	N/A
2021-09-24	97	Serological suspicion (ELISA Positive in regional lab)	Mallorca	Sheep	2	0	Positive	N/A
2021-09-24	98	Serological suspicion (ELISA Positive in regional lab)	Mallorca	Sheep	1	0	Positive	N/A
2021-09-24	99	Serological suspicion (ELISA Positive in regional lab)	Mallorca	Sheep	1	0	Positive	N/A
2021-09-24	100	Serological suspicion (ELISA Positive in regional lab)	Mallorca	Sheep	2	0	Positive	N/A
2021-09-24	101	Serological suspicion (ELISA Positive in regional lab)	Mallorca	Sheep	1	0	Positive	N/A
2021-09-24	102	Serological suspicion (ELISA Positive in regional lab)	Mallorca	Goat	1	0	Positive	N/A
2021-09-29	103	Clinical suspicion (Passive surveillance)	Mallorca	Sheep	2	2	Positive	Positive
2021-09-29	104	Clinical suspicion (Passive surveillance)	Mallorca	Sheep	2	2	Positive	Positive
2021-09-29	105	Clinical suspicion (Passive surveillance)	Mallorca	Sheep	6	6	Positive	Positive
2021-09-29	106	Clinical suspicion (Passive surveillance)	Mallorca	Sheep	2	2	Positive	Positive
2021-09-29	107	Clinical suspicion (Passive surveillance)	Mallorca	Sheep	3	3	Positive	Positive
2021-09-29	108	Clinical suspicion (Passive surveillance)	Mallorca	Sheep	5	5	Positive	Positive
2021-09-29	109	Clinical suspicion (Passive surveillance)	Mallorca	Sheep	1	1	Positive	Positive
2021-09-29	110	Clinical suspicion (Passive surveillance)	Mallorca	Sheep	5	5	Positive	Positive
2021-09-29	111	Clinical suspicion (Passive surveillance)	Mallorca	Sheep	2	2	Positive	Positive
2021-09-29	112	Clinical suspicion (Passive surveillance)	Mallorca	Sheep	3	3	Positive	Positive
2021-09-29	113	Clinical suspicion (Passive surveillance)	Mallorca	Sheep	8	8	Positive	Positive
2021-09-29	114	Clinical suspicion (Passive surveillance)	Mallorca	Sheep	9	9	Positive	Positive
2021-09-29	115	Clinical suspicion (Passive surveillance)	Mallorca	Sheep	23	23	Positive	Positive
2021-09-29	116	Clinical suspicion (Passive surveillance)	Mallorca	Sheep	3	3	Negative	Positive
2021-09-29	117	Clinical suspicion (Passive surveillance)	Mallorca	Sheep	4	4	Positive	Positive
2021-09-29	118	Clinical suspicion (Passive surveillance)	Mallorca	Sheep	1	1	Positive	Positive
2021-09-29	119	Clinical suspicion (Passive surveillance)	Mallorca	Sheep	2	2	Positive	Positive
2021-09-29	120	Clinical suspicion (Passive surveillance)	Mallorca	Sheep	6	6	Positive	Positive
2021-09-29	121	Clinical suspicion (Passive surveillance)	Mallorca	Sheep	1	1	Positive	Positive
30/09/2021	122	Serological suspicion (ELISA Positive in regional lab)	Mallorca	Sheep	5	0	Positive	N/A
30/09/2021	123	Serological suspicion (ELISA Positive in regional lab)	Mallorca	Sheep	1	0	Positive	N/A
30/09/2021	124	Serological suspicion (ELISA Positive in regional lab)	Mallorca	Sheep	2	0	Positive	N/A
30/09/2021	125	Serological suspicion (ELISA Positive in regional lab)	Mallorca	Sheep	1	0	Positive	N/A
30/09/2021	126	Serological suspicion (ELISA Positive in regional lab)	Mallorca	Sheep	2	0	Positive	N/A
30/09/2021	127	Serological suspicion (ELISA Positive in regional lab)	Mallorca	Sheep	1	0	Positive	N/A
30/09/2021	128	Serological suspicion (ELISA Positive in regional lab)	Mallorca	Sheep	1	0	Positive	N/A
30/09/2021	129	Serological suspicion (ELISA Positive in regional lab)	Mallorca	Sheep	1	0	Positive	N/A
30/09/2021	130	Serological suspicion (ELISA Positive in regional lab)	Mallorca	Sheep	5	0	Positive	N/A
30/09/2021	131	Serological suspicion (ELISA Positive in regional lab)	Mallorca	Sheep	4	0	Positive	N/A
30/09/2021	132	Serological suspicion (ELISA Positive in regional lab)	Mallorca	Sheep	1	0	Positive	N/A
30/09/2021	133	Serological suspicion (ELISA Positive in regional lab)	Mallorca	Sheep	1	0	Positive	N/A
30/09/2021	134	Serological suspicion (ELISA Positive in regional lab)	Mallorca	Sheep	2	0	Positive	N/A
30/09/2021	135	Serological suspicion (ELISA Positive in regional lab)	Mallorca	Sheep	1	0	Positive	N/A
30/09/2021	136	Serological suspicion (ELISA Positive in regional lab)	Mallorca	Sheep	1	0	Positive	N/A
30/09/2021	137	Serological suspicion (ELISA Positive in regional lab)	Mallorca	Sheep	3	0	Positive	N/A
30/09/2021	138	Serological suspicion (ELISA Positive in regional lab)	Mallorca	Sheep	4	0	Positive	N/A
30/09/2021	139	Serological suspicion (ELISA Positive in regional lab)	Mallorca	Sheep	3	0	Positive	N/A
04/10/2021	140	Clinical suspicion (Passive surveillance)	Ibiza	Sheep	1	1	Positive	Positive
04/10/2021	141	Clinical suspicion (Passive surveillance)	Ibiza	Sheep	4	4	Positive	Positive
05/10/2021	142	Serological suspicion (ELISA Positive in regional lab)	Mallorca	Sheep	8	0	Negative	N/A
05/10/2021	143	Serological suspicion (ELISA Positive in regional lab)	Mallorca	Sheep	1	0	Positive	N/A
05/10/2021	144	Serological suspicion (ELISA Positive in regional lab)	Mallorca	Sheep	2	0	Positive	N/A
05/10/2021	145	Serological suspicion (ELISA Positive in regional lab)	Mallorca	Sheep	3	0	Negative	N/A
05/10/2021	146	Serological suspicion (ELISA Positive in regional lab)	Mallorca	Sheep	2	0	Positive	N/A
05/10/2021	147	Serological suspicion (ELISA Positive in regional lab)	Mallorca	Sheep	3	0	Positive	N/A
05/10/2021	148	Serological suspicion (ELISA Positive in regional lab)	Mallorca	Sheep	1	0	Positive	N/A
05/10/2021	149	Serological suspicion (ELISA Positive in regional lab)	Mallorca	Sheep	3	0	Positive	N/A
05/10/2021	150	Serological suspicion (ELISA Positive in regional lab)	Mallorca	Sheep	1	0	Positive	N/A
05/10/2021	151	Serological suspicion (ELISA Positive in regional lab)	Mallorca	Sheep	1	0	Positive	N/A
05/10/2021	152	Clinical suspicion (Passive surveillance)	Mallorca	Sheep	3	3	Positive	Positive
05/10/2021	153	Clinical suspicion (Passive surveillance)	Mallorca	Sheep	2	2	Positive	Positive
05/10/2021	154	Clinical suspicion (Passive surveillance)	Mallorca	Sheep	5	5	Positive	Positive
05/10/2021	155	Clinical suspicion (Passive surveillance)	Mallorca	Sheep	2	2	Positive	Positive
05/10/2021	156	Clinical suspicion (Passive surveillance)	Mallorca	Sheep	5	5	Negative	Positive
05/10/2021	157	Clinical suspicion (Passive surveillance)	Mallorca	Sheep	4	4	Negative	Positive
05/10/2021	158	Clinical suspicion (Passive surveillance)	Mallorca	Sheep	1	1	Positive	Positive
05/10/2021	159	Clinical suspicion (Passive surveillance)	Mallorca	Sheep	9	9	Positive	Positive
05/10/2021	160	Clinical suspicion (Passive surveillance)	Mallorca	Sheep	6	6	Positive	Positive
05/10/2021	161	Clinical suspicion (Passive surveillance)	Mallorca	Sheep	1	1	Positive	Positive
05/10/2021	162	Clinical suspicion (Passive surveillance)	Mallorca	Sheep	6	6	Positive	Positive
05/10/2021	163	Clinical suspicion (Passive surveillance)	Mallorca	Sheep	4	4	Positive	Positive
05/10/2021	164	Clinical suspicion (Passive surveillance)	Mallorca	Sheep	1	1	Negative	Negative
05/10/2021	165	Clinical suspicion (Passive surveillance)	Mallorca	Sheep	4	4	Positive	Positive
05/10/2021	166	Clinical suspicion (Passive surveillance)	Mallorca	Sheep	3	3	Positive	Positive
05/10/2021	167	Clinical suspicion (Passive surveillance)	Mallorca	Sheep	8	8	Positive	Positive
05/10/2021	168	Clinical suspicion (Passive surveillance)	Mallorca	Cattle	1	1	Positive	Positive
06/10/2021	169	Clinical suspicion (Passive surveillance)	Mallorca	Sheep	4	4	Negative	Negative
06/10/2021	170	Clinical suspicion (Passive surveillance)	Mallorca	Sheep	7	7	Negative	Positive
06/10/2021	171	Clinical suspicion (Passive surveillance)	Mallorca	Sheep	1	1	Positive	Positive
06/10/2021	172	Clinical suspicion (Passive surveillance)	Mallorca	Sheep	3	3	Positive	Positive
06/10/2021	173	Clinical suspicion (Passive surveillance)	Mallorca	Sheep	7	7	Positive	Positive
06/10/2021	174	Clinical suspicion (Passive surveillance)	Mallorca	Sheep	1	1	Positive	Positive
06/10/2021	175	Clinical suspicion (Passive surveillance)	Mallorca	Sheep	4	4	Positive	Positive
06/10/2021	176	Clinical suspicion (Passive surveillance)	Mallorca	Sheep	1	1	Positive	Positive
06/10/2021	177	Clinical suspicion (Passive surveillance)	Mallorca	Sheep	3	3	Positive	Positive
06/10/2021	178	Clinical suspicion (Passive surveillance)	Mallorca	Sheep	3	3	Positive	Positive
06/10/2021	179	Clinical suspicion (Passive surveillance)	Mallorca	Sheep	8	8	Positive	Positive
06/10/2021	180	Clinical suspicion (Passive surveillance)	Mallorca	Sheep	1	1	Positive	Positive
06/10/2021	181	Clinical suspicion (Passive surveillance)	Mallorca	Sheep	2	1	Positive	Positive
06/10/2021	182	Clinical suspicion (Passive surveillance)	Mallorca	Sheep	3	3	Positive	Positive
06/10/2021	183	Clinical suspicion (Passive surveillance)	Mallorca	Sheep	1	1	Positive	Positive
06/10/2021	184	Clinical suspicion (Passive surveillance)	Mallorca	Sheep	1	1	Positive	Positive
06/10/2021	185	Clinical suspicion (Passive surveillance)	Mallorca	Sheep	7	7	Positive	Positive
06/10/2021	186	Clinical suspicion (Passive surveillance)	Mallorca	Sheep	1	1	Positive	Positive
06/10/2021	187	Clinical suspicion (Passive surveillance)	Mallorca	Sheep	1	1	Positive	Positive
06/10/2021	188	Clinical suspicion (Passive surveillance)	Ibiza	Sheep	1	1	Positive	Positive
06/10/2021	189	Clinical suspicion (Passive surveillance)	Ibiza	Sheep	1	1	Positive	Positive
07/10/2021	190	Serological suspicion (ELISA Positive in regional lab)	Mallorca	Sheep	6	0	Positive	N/A
07/10/2021	191	Serological suspicion (ELISA Positive in regional lab)	Mallorca	Sheep	2	0	Positive	N/A
07/10/2021	192	Serological suspicion (ELISA Positive in regional lab)	Mallorca	Sheep	3	0	Positive	N/A
07/10/2021	193	Serological suspicion (ELISA Positive in regional lab)	Mallorca	Sheep	2	0	Positive	N/A
07/10/2021	194	Serological suspicion (ELISA Positive in regional lab)	Mallorca	Sheep	3	0	Positive	N/A
07/10/2021	195	Serological suspicion (ELISA Positive in regional lab)	Mallorca	Sheep	3	0	Positive	N/A
07/10/2021	196	Serological suspicion (ELISA Positive in regional lab)	Mallorca	Sheep	3	0	Positive	N/A
07/10/2021	197	Serological suspicion (ELISA Positive in regional lab)	Mallorca	Sheep	1	0	Positive	N/A
07/10/2021	198	Serological suspicion (ELISA Positive in regional lab)	Mallorca	Sheep	2	0	Positive	N/A
07/10/2021	199	Serological suspicion (ELISA Positive in regional lab)	Mallorca	Sheep	1	0	Positive	N/A
07/10/2021	200	Serological suspicion (ELISA Positive in regional lab)	Mallorca	Sheep	1	0	Positive	N/A
07/10/2021	201	Serological suspicion (ELISA Positive in regional lab)	Mallorca	Sheep	3	0	Positive	N/A
07/10/2021	202	Serological suspicion (ELISA Positive in regional lab)	Mallorca	Sheep	2	0	Positive	N/A
07/10/2021	203	Serological suspicion (ELISA Positive in regional lab)	Mallorca	Sheep	1	0	Positive	N/A
08/10/2021	204	Serological suspicion (ELISA Positive in regional lab)	Menorca	Goat	8	8	Negative	Positive
11/10/2021	205	Clinical suspicion (Passive surveillance)	Menorca	Cattle	4	4	Negative	Positive
14/10/2021	206	Clinical suspicion (Passive surveillance)	Mallorca	Sheep	1	1	Positive	Positive
14/10/2021	207	Clinical suspicion (Passive surveillance)	Mallorca	Sheep	1	1	Positive	Positive
14/10/2021	208	Clinical suspicion (Passive surveillance)	Mallorca	Sheep	1	1	Positive	Positive
14/10/2021	209	Clinical suspicion (Passive surveillance)	Mallorca	Sheep	8	8	Positive	Positive
14/10/2021	210	Clinical suspicion (Passive surveillance)	Mallorca	Sheep	3	3	Positive	Positive
14/10/2021	211	Clinical suspicion (Passive surveillance)	Mallorca	Sheep	1	1	Positive	Positive
14/10/2021	212	Clinical suspicion (Passive surveillance)	Mallorca	Sheep	5	5	Positive	Positive
14/10/2021	213	Clinical suspicion (Passive surveillance)	Mallorca	Sheep	1	1	Positive	Negative
14/10/2021	214	Clinical suspicion (Passive surveillance)	Mallorca	Sheep	6	6	Positive	Positive
14/10/2021	215	Clinical suspicion (Passive surveillance)	Mallorca	Sheep	2	2	Positive	Positive
14/10/2021	216	Clinical suspicion (Passive surveillance)	Mallorca	Sheep	2	2	Positive	Positive
14/10/2021	217	Clinical suspicion (Passive surveillance)	Mallorca	Sheep	2	2	Positive	Positive
14/10/2021	218	Clinical suspicion (Passive surveillance)	Mallorca	Sheep	2	2	Positive	Positive
14/10/2021	219	Clinical suspicion (Passive surveillance)	Mallorca	Sheep	4	4	Positive	Positive
14/10/2021	220	Clinical suspicion (Passive surveillance)	Mallorca	Sheep	4	4	Positive	Positive
14/10/2021	221	Clinical suspicion (Passive surveillance)	Mallorca	Sheep	3	3	Positive	Positive
14/10/2021	222	Clinical suspicion (Passive surveillance)	Mallorca	Sheep	1	1	Positive	Positive
14/10/2021	223	Clinical suspicion (Passive surveillance)	Mallorca	Sheep	1	1	Positive	Positive
14/10/2021	224	Serological suspicion (ELISA Positive in regional lab)	Mallorca	Sheep	1	0	Positive	N/A
14/10/2021	225	Serological suspicion (ELISA Positive in regional lab)	Mallorca	Sheep	2	0	Positive	N/A
14/10/2021	226	Serological suspicion (ELISA Positive in regional lab)	Mallorca	Sheep	1	0	Positive	N/A
14/10/2021	227	Serological suspicion (ELISA Positive in regional lab)	Mallorca	Sheep	1	0	Positive	N/A
14/10/2021	228	Serological suspicion (ELISA Positive in regional lab)	Mallorca	Sheep	1	0	Positive	N/A
14/10/2021	229	Serological suspicion (ELISA Positive in regional lab)	Mallorca	Sheep	2	0	Positive	N/A
14/10/2021	230	Serological suspicion (ELISA Positive in regional lab)	Mallorca	Sheep	3	0	Positive	N/A
14/10/2021	231	Serological suspicion (ELISA Positive in regional lab)	Mallorca	Sheep	3	0	Positive	N/A
14/10/2021	232	Serological suspicion (ELISA Positive in regional lab)	Mallorca	Sheep	1	0	Positive	N/A
14/10/2021	233	Serological suspicion (ELISA Positive in regional lab)	Mallorca	Sheep	2	0	Positive	N/A
14/10/2021	234	Serological suspicion (ELISA Positive in regional lab)	Mallorca	Sheep	2	0	Positive	N/A
14/10/2021	235	Serological suspicion (ELISA Positive in regional lab)	Mallorca	Sheep	3	0	Positive	N/A
14/10/2021	236	Serological suspicion (ELISA Positive in regional lab)	Mallorca	Sheep	1	0	Positive	N/A
14/10/2021	237	Serological suspicion (ELISA Positive in regional lab)	Mallorca	Sheep	5	0	Positive	N/A
14/10/2021	238	Serological suspicion (ELISA Positive in regional lab)	Mallorca	Sheep	3	0	Positive	N/A
14/10/2021	239	Serological suspicion (ELISA Positive in regional lab)	Mallorca	Sheep	1	0	Positive	N/A
15/10/2021	240	Clinical suspicion (Passive surveillance)	Mallorca	Sheep	4	4	Positive	Positive
15/10/2021	241	Clinical suspicion (Passive surveillance)	Mallorca	Sheep	1	1	Positive	Positive
15/10/2021	242	Clinical suspicion (Passive surveillance)	Mallorca	Sheep	1	1	Positive	Positive
15/10/2021	243	Clinical suspicion (Passive surveillance)	Mallorca	Sheep	1	1	Positive	Positive
15/10/2021	244	Clinical suspicion (Passive surveillance)	Mallorca	Sheep	1	1	Positive	Positive
15/10/2021	245	Clinical suspicion (Passive surveillance)	Mallorca	Sheep	4	4	Positive	Positive
15/10/2021	246	Clinical suspicion (Passive surveillance)	Mallorca	Sheep	5	5	Positive	Positive
15/10/2021	247	Clinical suspicion (Passive surveillance)	Mallorca	Sheep	2	2	Positive	Positive
15/10/2021	248	Clinical suspicion (Passive surveillance)	Mallorca	Sheep	1	1	Positive	Positive
15/10/2021	249	Clinical suspicion (Passive surveillance)	Mallorca	Sheep	1	1	Positive	Positive
15/10/2021	250	Clinical suspicion (Passive surveillance)	Mallorca	Sheep	5	5	Positive	Positive
20/10/2021	251	Serological suspicion (ELISA Positive in regional lab)	Mallorca	Sheep	2	0	Positive	N/A
20/10/2021	252	Serological suspicion (ELISA Positive in regional lab)	Mallorca	Sheep	1	0	Positive	N/A
20/10/2021	253	Serological suspicion (ELISA Positive in regional lab)	Mallorca	Sheep	4	0	Positive	N/A
20/10/2021	254	Serological suspicion (ELISA Positive in regional lab)	Mallorca	Sheep	1	0	Positive	N/A
20/10/2021	255	Serological suspicion (ELISA Positive in regional lab)	Mallorca	Sheep	1	0	Positive	N/A
20/10/2021	256	Serological suspicion (ELISA Positive in regional lab)	Mallorca	Sheep	2	0	Positive	N/A
20/10/2021	257	Serological suspicion (ELISA Positive in regional lab)	Mallorca	Sheep	1	0	Positive	N/A
20/10/2021	258	Serological suspicion (ELISA Positive in regional lab)	Mallorca	Sheep	2	0	Positive	N/A
20/10/2021	259	Serological suspicion (ELISA Positive in regional lab)	Mallorca	Sheep	6	0	Positive	N/A
20/10/2021	260	Serological suspicion (ELISA Positive in regional lab)	Mallorca	Sheep	12	0	Positive	N/A
20/10/2021	261	Serological suspicion (ELISA Positive in regional lab)	Mallorca	Sheep	1	0	Positive	N/A
20/10/2021	262	Serological suspicion (ELISA Positive in regional lab)	Mallorca	Sheep	1	0	Positive	N/A
20/10/2021	263	Serological suspicion (ELISA Positive in regional lab)	Mallorca	Sheep	1	0	Positive	N/A
22/10/2021	264	Serological suspicion (ELISA Positive in regional lab)	Mallorca	Sheep	3	0	Positive	N/A
22/10/2021	265	Serological suspicion (ELISA Positive in regional lab)	Mallorca	Sheep	2	0	Positive	N/A
22/10/2021	266	Serological suspicion (ELISA Positive in regional lab)	Mallorca	Sheep	7	0	Positive	N/A
22/10/2021	267	Serological suspicion (ELISA Positive in regional lab)	Mallorca	Sheep	2	0	Positive	N/A
22/10/2021	268	Serological suspicion (ELISA Positive in regional lab)	Mallorca	Sheep	1	0	Positive	N/A
22/10/2021	269	Serological suspicion (ELISA Positive in regional lab)	Mallorca	Sheep	1	0	Positive	N/A
22/10/2021	270	Serological suspicion (ELISA Positive in regional lab)	Mallorca	Sheep	1	0	Positive	N/A
22/10/2021	271	Serological suspicion (ELISA Positive in regional lab)	Mallorca	Sheep	1	0	Positive	N/A
22/10/2021	272	Serological suspicion (ELISA Positive in regional lab)	Mallorca	Sheep	1	0	Positive	N/A
22/10/2021	273	Serological suspicion (ELISA Positive in regional lab)	Mallorca	Sheep	1	0	Positive	N/A
22/10/2021	274	Serological suspicion (ELISA Positive in regional lab)	Mallorca	Sheep	1	0	Positive	N/A
22/10/2021	275	Serological suspicion (ELISA Positive in regional lab)	Mallorca	Sheep	1	0	Positive	N/A
22/10/2021	276	Serological suspicion (ELISA Positive in regional lab)	Mallorca	Sheep	2	0	Positive	N/A
22/10/2021	277	Serological suspicion (ELISA Positive in regional lab)	Mallorca	Sheep	2	0	Positive	N/A
22/10/2021	278	Serological suspicion (ELISA Positive in regional lab)	Mallorca	Sheep	1	0	Positive	N/A
27/10/2021	279	Clinical suspicion (Passive surveillance)	Ibiza	Sheep	1	1	Positive	Positive
27/10/2021	280	Clinical suspicion (Passive surveillance)	Ibiza	Sheep	1	1	Positive	Positive
2021-11-10	281	Clinical suspicion (Passive surveillance)	Menorca	Sheep	1	1	Positive	Negative
N/A: not applicable					778	428
* A farm is considered as Positive if at least one sample is Positive

## Sheet: Table S2
		GS RT-PCR		TS RT-PCR BTV4 Extended		TS RT-PCR BTV4 w.med		Difference TS RT-PCR BTV4 methods
Sample number	Species	Results	Ct value	Result	Ct value	Result	Ct value	Ct value
1	Cattle	Positive	27.1	Positive	30.3	Negative	N/A	N/A
2	Sheep	Positive	19.0	Positive	20.7	Positive	30.5	9.8
3	Sheep	Positive	20.5	Positive	22.7	Positive	33.3	10.6
4	Sheep	Positive	24.6	Positive	30.1	Negative	N/A	N/A
5	Sheep	Positive	24.5	Positive	26.7	Inconclusive	35.9	9.2
6	Sheep	Positive	22.8	Positive	26.1	Negative	N/A	N/A
7	Sheep	Positive	21.3	Positive	22.6	Positive	32.9	10.3
8	Sheep	Positive	26.8	Positive	29.9	Inconclusive	36.4	6.5
9	Sheep	Positive	26.0	Positive	28.7	Negative	N/A	N/A
10	Sheep	Positive	22.8	Positive	24.5	Positive	34.9	10.4
11	Sheep	Positive	21.7	Positive	23.8	Inconclusive	35.3	11.5
12	Sheep	Positive	26.6	Positive	29.8	Negative	N/A	N/A
13	Sheep	Positive	19.8	Positive	19.8	Positive	31.5	11.7
14	Sheep	Positive	16.6	Positive	17.6	Positive	29.3	11.7
15	Sheep	Positive	18.0	Positive	20.5	Positive	31.2	10.7
16	Sheep	Positive	20.4	Positive	22.9	Positive	33.6	10.7
17	Sheep	Positive	17.8	Positive	19.3	Positive	30.6	11.3
18	Sheep	Positive	23.1	Positive	26.3	Inconclusive	35.5	9.2
19	Sheep	Positive	24.5	Positive	26.5	Inconclusive	36.3	9.8
20	Sheep	Positive	21.3	Positive	24.3	Inconclusive	35.7	11.4
21	Sheep	Positive	23.6	Positive	26.8	Negative	N/A	N/A
22	Sheep	Positive	18.2	Positive	23.0	Positive	33.5	10.5
23	Sheep	Positive	18.1	Positive	21.5	Inconclusive	38.0	16.5
24	Sheep	Positive	17.7	Positive	20.7	Inconclusive	35.2	14.5
25	Sheep	Positive	18.1	Positive	20.8	Positive	34.4	13.6
26	Sheep	Positive	18.17	Positive	19.84	Positive	33.15	13.31
27	Sheep	Positive	23.4	Positive	26.0	Inconclusive	36.2	10.2
28	Sheep	Positive	17.5	Positive	20.6	Positive	30.6	10
29	Sheep	Positive	15.7	Positive	22.3	Positive	32.0	9.7
30	Sheep	Positive	20.2	Positive	26.3	Inconclusive	36.5	10.2
31	Sheep	Positive	17.0	Positive	23.7	Inconclusive	35.5	11.8
32	Sheep	Positive	23.3	Positive	21.6	Inconclusive	37.1	15.5
33	Sheep	Positive	24.6	Positive	24.4	Inconclusive	36.4	12
34	Sheep	Positive	23.6	Positive	24.2	Inconclusive	35.5	11.3
35	Sheep	Positive	19.9	Positive	21.9	Positive	34.8	12.9
36	Sheep	Positive	23.5	Positive	25.3	Negative	N/A	N/A
37	Sheep	Positive	19.9	Positive	20.9	Positive	33.9	13
38	Sheep	Positive	24.9	Positive	26.7	Inconclusive	37.7	11
39	Sheep	Positive	23.4	Positive	25.1	Inconclusive	37.2	12.1
40	Sheep	Positive	24.3	Positive	26	Positive	29.8	3.8
41	Sheep	Positive	29.2	Positive	30.6	Inconclusive	35.3	4.7
42	Sheep	Positive	24.9	Positive	27.5	Negative	N/A	N/A
43	Sheep	Positive	20.5	Positive	23.7	Negative	N/A	N/A
44	Sheep	Positive	22.9	Positive	26.6	Inconclusive	35.7	9.1
45	Sheep	Positive	22.8	Positive	24.7	Negative	N/A	N/A
46	Sheep	Positive	23.8	Positive	26.1	Inconclusive	37.9	11.8
47	Sheep	Positive	23.1	Positive	23.1	Negative	N/A	N/A
48	Sheep	Positive	21.2	Positive	21.8	Positive	34.9	13.1
49	Sheep	Positive	26.1	Positive	27.9	Inconclusive	35.6	7.7
50	Sheep	Positive	18.7	Positive	21.1	Inconclusive	36.8	15.7
51	Sheep	Positive	19.1	Positive	21.3	Positive	33.3	12
52	Sheep	Positive	21.4	Positive	23.5	Inconclusive	37.5	14
53	Sheep	Positive	23.5	Positive	26	Inconclusive	36.7	10.7
54	Sheep	Positive	19.6	Positive	20.8	Inconclusive	35.1	14.3
55	Sheep	Positive	20.7	Positive	22.4	Inconclusive	37.2	14.8
56	Sheep	Positive	18.2	Positive	20.5	Positive	34.4	13.9
57	Sheep	Positive	24.1	Positive	27.5	Negative	N/A	N/A
58	Sheep	Positive	18.4	Positive	20.3	Inconclusive	35.4	15.1
59	Cattle	Positive	20.6	Positive	23.4	Negative	N/A	N/A
60	Sheep	Positive	24.8	Positive	25.8	Positive	35	9.2
61	Sheep	Positive	26.9	Positive	30.7	Negative	N/A	N/A
62	Sheep	Positive	21.7	Positive	24.1	Inconclusive	35.5	11.4
63	Sheep	Positive	17.8	Positive	21.3	Inconclusive	35.6	14.3
64	Sheep	Positive	16.4	Positive	19.4	Positive	33.3	13.9
65	Sheep	Positive	17.3	Positive	20.6	Inconclusive	35.6	15
66	Sheep	Positive	17	Positive	19.1	Inconclusive	35.6	16.5
67	Sheep	Positive	17.9	Positive	19.8	Inconclusive	35.1	15.3
68	Sheep	Positive	22.6	Positive	24.5	Negative	N/A	N/A
69	Sheep	Positive	19.1	Positive	21.6	Inconclusive	36.4	14.8
70	Sheep	Positive	17.4	Positive	19.6	Positive	32.9	13.3
71	Sheep	Positive	20.5	Positive	22.8	Inconclusive	37.5	14.7
72	Sheep	Positive	18.3	Positive	21.1	Inconclusive	37.8	16.7
73	Sheep	Positive	17.8	Positive	21.2	Inconclusive	36.7	15.5
74	Sheep	Positive	22.7	Positive	25.9	Negative	N/A	N/A
75	Sheep	Positive	20.3	Positive	23.9	Inconclusive	37.5	13.6
76	Sheep	Positive	20.7	Positive	23.8	Inconclusive	36.8	13
77	Sheep	Positive	23.5	Positive	26.5	Negative	N/A	N/A
78	Sheep	Positive	21.5	Positive	23.0	Inconclusive	35.8	12.8
79	Sheep	Positive	22.6	Positive	24.3	Inconclusive	36.5	12.2
80	Sheep	Positive	21.8	Positive	23.8	Inconclusive	39.0	15.2
81	Sheep	Positive	21.7	Positive	23.9	Inconclusive	36.8	12.9
82	Sheep	Positive	25.3	Positive	26.7	Negative	N/A	N/A
83	Sheep	Positive	22.6	Positive	24.7	Positive	34.7	10
84	Sheep	Positive	25.6	Positive	27.7	Negative	N/A	N/A
85	Sheep	Positive	25.4	Positive	27.4	Negative	N/A	N/A
86	Sheep	Positive	28.8	Positive	30.9	Negative	N/A	N/A
87	Sheep	Positive	23.7	Positive	26.2	Negative	N/A	N/A
88	Sheep	Positive	22.2	Positive	25.3	Inconclusive	35.3	10
89	Sheep	Positive	20.5	Positive	23.2	Positive	33.8	10.6
90	Sheep	Positive	19.4	Positive	21.9	Inconclusive	38.2	16.3
91	Sheep	Positive	21.9	Positive	25.0	Negative	N/A	N/A
92	Sheep	Positive	23.8	Positive	26.1	Inconclusive	37.4	11.3
93	Sheep	Positive	22.6	Positive	25.9	Negative	N/A	N/A
94	Sheep	Positive	22.2	Positive	23.9	Inconclusive	36.0	12.1
95	Sheep	Positive	21.7	Positive	24.6	Inconclusive	36.2	11.6
96	Sheep	Positive	23.0	Positive	25.3	Inconclusive	36.9	11.6
97	Sheep	Positive	25.4	Positive	28.8	Negative	N/A	N/A
98	Sheep	Positive	21.9	Positive	25.4	Inconclusive	38.7	13.3
99	Sheep	Positive	25.4	Positive	27.2	Negative	N/A	N/A
100	Sheep	Positive	21.2	Positive	24.5	Inconclusive	36.8	12.3
101	Sheep	Positive	23.8	Positive	26.8	Negative	N/A	N/A
102	Sheep	Positive	18.8	Positive	22.5	Positive	34.3	11.8
103	Sheep	Positive	21.5	Positive	24.6	Inconclusive	35.4	10.8
104	Sheep	Positive	22.9	Positive	25.8	Inconclusive	37.5	11.7
105	Sheep	Positive	24.7	Positive	27.3	Negative	N/A	N/A
106	Sheep	Positive	23.4	Positive	25.9	Negative	N/A	N/A
107	Sheep	Positive	24.7	Positive	28.2	Inconclusive	38.1	9.9
108	Sheep	Positive	24.4	Positive	27.2	Negative	N/A	N/A
109	Sheep	Positive	28.3	Positive	29.7	Negative	N/A	N/A
110	Sheep	Positive	24.1	Positive	24.6	Negative	N/A	N/A
111	Sheep	Positive	21.9	Positive	24.7	Negative	N/A	N/A
112	Sheep	Positive	18.8	Positive	21.6	Positive	33.5	11.9
113	Sheep	Positive	30.9	Positive	32.5	Negative	N/A	N/A
114	Sheep	Positive	22.8	Positive	27.5	Negative	N/A	N/A
115	Sheep	Positive	20.4	Positive	25.2	Negative	N/A	N/A
116	Sheep	Positive	20.2	Positive	22.8	Inconclusive	37.6	14.8
117	Sheep	Positive	20.7	Positive	24.3	Inconclusive	38.0	13.7
118	Sheep	Positive	16.4	Positive	19.3	Positive	32.3	13
119	Sheep	Positive	17.1	Positive	21.0	Positive	33.4	12.4
120	Sheep	Positive	20.9	Positive	24.0	Negative	N/A	N/A
121	Sheep	Positive	19.9	Positive	23.0	Inconclusive	37.5	14.5
122	Sheep	Positive	29.3	Positive	34.8	Negative	N/A	N/A
123	Sheep	Positive	23.3	Positive	28.4	Negative	N/A	N/A
124	Sheep	Positive	19.8	Positive	24.6	Inconclusive	35.4	10.8
125	Sheep	Positive	19.2	Positive	23.7	Positive	34.1	10.4
126	Sheep	Positive	21.8	Positive	26.8	Inconclusive	39.2	12.4
127	Sheep	Positive	21.8	Positive	27.0	Negative	N/A	N/A
128	Sheep	Positive	23.5	Positive	28.6	Inconclusive	38.4	9.8
129	Sheep	Positive	24.1	Positive	29.1	Negative	N/A	N/A
130	Sheep	Positive	20.5	Positive	25.7	Inconclusive	36.1	10.4
131	Sheep	Positive	19.5	Positive	24.8	Negative	N/A	N/A
132	Sheep	Positive	20.0	Positive	25.6	Inconclusive	35.1	9.5
133	Sheep	Positive	23.2	Positive	28.9	Negative	N/A	N/A
134	Sheep	Positive	19.8	Positive	24.8	Inconclusive	36.8	12
135	Sheep	Positive	19.8	Positive	25.0	Positive	34.9	9.9
136	Sheep	Positive	18.3	Positive	23.4	Inconclusive	35.4	12
137	Sheep	Positive	21.1	Positive	25.6	Negative	N/A	N/A
138	Sheep	Positive	19.6	Positive	24.5	Inconclusive	36.6	12.1
139	Sheep	Positive	18.7	Positive	23.8	Inconclusive	35.6	11.8
140	Sheep	Positive	18.4	Positive	23.7	Positive	33.8	10.1
141	Sheep	Positive	22.0	Positive	27.7	Inconclusive	37.7	10
142	Sheep	Positive	19.3	Positive	24.7	Inconclusive	36.5	11.8
143	Sheep	Positive	17.2	Positive	22.3	Positive	32.3	10
144	Sheep	Positive	23.5	Positive	27.6	Negative	N/A	N/A
145	Sheep	Positive	22.6	Positive	28.3	Inconclusive	36.9	8.6
146	Sheep	Positive	24.6	Positive	29.3	Negative	N/A	N/A
147	Sheep	Positive	22.0	Positive	27.0	Negative	N/A	N/A
148	Sheep	Positive	18.4	Positive	23.2	Positive	34.1	10.9
149	Sheep	Positive	24.7	Positive	30.0	Negative	N/A	N/A
150	Sheep	Positive	25.5	Positive	31.7	Inconclusive	37.4	5.7
151	Sheep	Positive	26.8	Positive	27.9	Negative	N/A	N/A
152	Sheep	Positive	24.3	Positive	26.0	Negative	N/A	N/A
153	Sheep	Positive	25.3	Positive	26.0	Negative	N/A	N/A
154	Sheep	Positive	30.2	Positive	33.5	Negative	N/A	N/A
155	Sheep	Positive	28.9	Positive	30.4	Negative	N/A	N/A
156	Sheep	Positive	25.7	Positive	26.8	Negative	N/A	N/A
157	Sheep	Positive	25.4	Positive	27.2	Negative	N/A	N/A
158	Sheep	Positive	19.5	Positive	21.4	Inconclusive	37.4	16
159	Sheep	Positive	21.4	Positive	23.7	Negative	N/A	N/A
160	Sheep	Positive	19.4	Positive	22.7	Positive	35.0	12.3
161	Sheep	Positive	24.2	Positive	26.9	Negative	N/A	N/A
162	Sheep	Positive	23.6	Positive	26.7	Negative	N/A	N/A
163	Sheep	Positive	21.6	Positive	25.2	Inconclusive	37.4	12.2
164	Sheep	Positive	18.6	Positive	21.6	Positive	34.8	13.2
165	Sheep	Positive	20.9	Positive	24.5	Negative	N/A	N/A
166	Sheep	Positive	30.8	Positive	34.7	Negative	N/A	N/A
167	Sheep	Positive	22.4	Positive	25.7	Inconclusive	36.0	10.3
168	Sheep	Positive	25.1	Positive	26.7	Positive	34.3	7.6
169	Sheep	Positive	26.8	Positive	30.7	Negative	N/A	N/A
170	Sheep	Positive	18.2	Positive	22.0	Positive	34.8	12.8
171	Sheep	Positive	23.0	Positive	26.5	Negative	N/A	N/A
172	Sheep	Positive	23.1	Positive	26.6	Inconclusive	37.0	10.4
173	Sheep	Positive	22.8	Positive	26.0	Inconclusive	39.3	13.3
174	Sheep	Positive	17.1	Positive	20.1	Positive	32.6	12.5
175	Sheep	Positive	18.7	Positive	23.2	Positive	34.1	10.9
176	Sheep	Positive	20.5	Positive	23.9	Positive	35.0	11.1
177	Sheep	Positive	23.6	Positive	28.2	Negative	N/A	N/A
178	Sheep	Positive	26.1	Positive	28.9	Negative	N/A	N/A
179	Sheep	Positive	19.2	Positive	22.5	Positive	34.6	12.1
180	Sheep	Positive	23.6	Positive	27.7	Inconclusive	37.4	9.7
181	Sheep	Positive	19.1	Positive	23.0	Positive	34.1	11.1
182	Sheep	Positive	18.6	Positive	23.4	Positive	34.4	11
183	Sheep	Positive	25.8	Positive	29.5	Negative	N/A	N/A
184	Sheep	Positive	22.8	Positive	26.9	Inconclusive	37.8	10.9
185	Sheep	Positive	18.7	Positive	21.8	Positive	34.0	12.2
186	Sheep	Positive	17.7	Positive	21.0	Positive	33.6	12.6
187	Sheep	Positive	17.8	Positive	21.3	Positive	32.6	11.3
188	Sheep	Positive	22.6	Positive	23.4	Positive	25.5	2.1
189	Sheep	Positive	27.7	Positive	31.8	Inconclusive	39.9	8.1
190	Sheep	Positive	23.9	Positive	28.0	Negative	N/A	N/A
191	Sheep	Positive	19.0	Positive	22.4	Positive	34.1	11.7
192	Goat	Positive	20.5	Positive	24.5	Inconclusive	37.6	13.1
N/A: no applicable

## Sheet: Table S3
Animal ID	Species	GS rRT-PCR		b-ELISA result	dr-ELISA result	VNT BTV4		VNT BTV1		VNT BTV8
		Result	Ct			Result	Titre	Result	Titre	Result	Titre
1	Cattle	Positive	27.1	Positive	N/A	Positive	≥1/40	Negative	N/A	Negative	N/A
2	Sheep	Positive	19.0	Positive	N/A	Negative	N/A	Negative	N/A	Negative	N/A
3	Sheep	Positive	20.5	Positive	N/A	Positive	≥1/40	Negative	N/A	Negative	N/A
4	Sheep	Positive	24.6	Positive	N/A	Positive	≥1/40	Negative	N/A	Negative	N/A
5	Sheep	Positive	24.5	Positive	N/A	Positive	1/5	Negative	N/A	Negative	N/A
6	Sheep	Positive	22.8	Positive	N/A	Positive	≥1/40	Negative	N/A	Negative	N/A
7	Sheep	Positive	21.3	Positive	N/A	Positive	1/10	Negative	N/A	Negative	N/A
8	Sheep	Positive	26.8	Positive	N/A	Positive	1/10	Negative	N/A	Negative	N/A
9	Sheep	Positive	26.0	Positive	N/A	Positive	1/10	Negative	N/A	Negative	N/A
10	Sheep	Positive	22.8	Positive	N/A	Positive	≥1/40	Negative	N/A	Negative	N/A
11	Sheep	Positive	21.7	Positive	N/A	Negative	N/A	Negative	N/A	Negative	N/A
12	Sheep	Positive	26.6	Positive	N/A	Positive	≥1/40	Negative	N/A	Negative	N/A
13	Sheep	Positive	19.8	Positive	N/A	Positive	1/5	Negative	N/A	Negative	N/A
14	Sheep	Positive	16.6	Negative	Negative	N/A	N/A	N/A	N/A	N/A	N/A
15	Sheep	Positive	18.0	Positive	N/A	Negative	N/A	Negative	N/A	Negative	N/A
16	Sheep	Positive	20.4	Positive	N/A	Positive	≥1/40	Negative	N/A	Negative	N/A
17	Sheep	Positive	17.8	Positive	N/A	Negative	N/A	Negative	N/A	Negative	N/A
18	Sheep	Positive	23.1	Positive	N/A	Positive	≥1/40	Negative	N/A	Negative	N/A
19	Sheep	Positive	24.5	Positive	N/A	Positive	1/15	Negative	N/A	Negative	N/A
20	Sheep	Positive	21.3	Positive	N/A	Positive	1/7.5	Negative	N/A	Negative	N/A
21	Sheep	Positive	23.6	Positive	N/A	Positive	≥1/40	Negative	N/A	Negative	N/A
22	Cattle	Negative	N/A	Positive	N/A	Positive	1/10	Negative	N/A	Negative	N/A
23	Sheep	Positive	21.9	Negative	Positive	Negative	N/A	Negative	N/A	Negative	N/A
24	Sheep	Positive	25.4	Positive	N/A	Negative	N/A	Negative	N/A	Negative	N/A
25	Sheep	Positive	21.2	Positive	N/A	Negative	N/A	Negative	N/A	Negative	N/A
26	Sheep	Positive	23.8	Positive	N/A	Negative	N/A	Negative	N/A	Negative	N/A
27	Sheep	Positive	18.8	Positive	N/A	Negative	N/A	Negative	N/A	Negative	N/A
28	Sheep	Positive	21.5	Positive	N/A	Negative	N/A	Negative	N/A	Negative	N/A
29	Sheep	Positive	22.9	Positive	N/A	Positive	≥1/40	Negative	N/A	Negative	N/A
30	Sheep	Positive	24.7	Positive	N/A	Positive	≥1/40	Negative	N/A	Negative	N/A
31	Sheep	Positive	23.4	Positive	N/A	Positive	≥1/40	Negative	N/A	Negative	N/A
32	Sheep	Negative	N/A	Negative	Negative	N/A	N/A	N/A	N/A	N/A	N/A
33	Sheep	Positive	24.7	Positive	N/A	Positive	≥1/40	Negative	N/A	Negative	N/A
34	Sheep	Positive	24.4	Positive	N/A	Positive	≥1/40	Negative	N/A	Negative	N/A
35	Sheep	Negative	N/A	Negative	Positive	Negative	N/A	Negative	N/A	Negative	N/A
36	Sheep	Negative	N/A	Negative	Positive	Negative	N/A	Negative	N/A	Negative	N/A
37	Sheep	Positive	29.3	Negative	Positive	Negative	N/A	Negative	N/A	Negative	N/A
38	Sheep	Negative	N/A	Negative	Positive	Negative	N/A	Negative	N/A	Negative	N/A
39	Sheep	Negative	N/A	Negative	Positive	Negative	N/A	Negative	N/A	Negative	N/A
40	Sheep	Negative	N/A	Negative	Positive	Negative	N/A	Negative	N/A	Negative	N/A
41	Sheep	Negative	N/A	Negative	Positive	Negative	N/A	Negative	N/A	Negative	N/A
42	Sheep	Positive	23.3	Positive	N/A	Positive	≥1/40	Negative	N/A	Negative	N/A
43	Sheep	Positive	19.8	Positive	N/A	Negative	N/A	Negative	N/A	Negative	N/A
44	Sheep	Positive	19.2	Positive	N/A	Negative	N/A	Negative	N/A	Negative	N/A
45	Sheep	Positive	21.8	Positive	N/A	Negative	N/A	Negative	N/A	Negative	N/A
46	Sheep	Positive	21.8	Positive	N/A	Positive	≥1/40	Negative	N/A	Negative	N/A
47	Sheep	Positive	23.5	Positive	N/A	Positive	≥1/40	Negative	N/A	Negative	N/A
48	Sheep	Positive	24.1	Positive	N/A	Positive	≥1/40	Negative	N/A	Negative	N/A
49	Sheep	Positive	20.5	Positive	N/A	Positive	≥1/40	Negative	N/A	Negative	N/A
50	Sheep	Positive	19.5	Positive	N/A	Negative	N/A	Negative	N/A	Negative	N/A
51	Sheep	Positive	20.0	Positive	N/A	Negative	N/A	Negative	N/A	Negative	N/A
52	Sheep	Positive	23.2	Positive	N/A	Negative	N/A	Negative	N/A	Negative	N/A
53	Sheep	Positive	19.8	Positive	N/A	Negative	N/A	Negative	N/A	Negative	N/A
54	Sheep	Negative	N/A	Positive	N/A	Negative	N/A	Negative	N/A	Negative	N/A
55	Sheep	Negative	N/A	Positive	N/A	Negative	N/A	Negative	N/A	Negative	N/A
56	Sheep	Negative	N/A	Negative	Positive	Negative	N/A	Negative	N/A	Negative	N/A
57	Sheep	Negative	N/A	Negative	Positive	Negative	N/A	Negative	N/A	Negative	N/A
58	Sheep	Negative	N/A	Negative	Positive	Negative	N/A	Negative	N/A	Negative	N/A
59	Sheep	Negative	N/A	Negative	Negative	N/A	N/A	N/A	N/A	N/A	N/A
60	Sheep	Negative	N/A	Negative	Positive	Negative	N/A	Negative	N/A	Negative	N/A
61	Sheep	Negative	N/A	Negative	Negative	N/A	N/A	N/A	N/A	N/A	N/A
62	Sheep	Negative	N/A	Negative	Negative	N/A	N/A	N/A	N/A	N/A	N/A
63	Sheep	Negative	N/A	Negative	Positive	Negative	N/A	Negative	N/A	Negative	N/A
64	Sheep	Positive	19.8	Positive	N/A	Positive	1/20	Negative	N/A	Negative	N/A
65	Sheep	Positive	18.3	Positive	N/A	Positive	1/5	Negative	N/A	Negative	N/A
66	Sheep	Positive	21.1	Positive	N/A	Positive	≥1/40	Negative	N/A	Negative	N/A
67	Sheep	Positive	19.6	Positive	N/A	Positive	1/10	Negative	N/A	Negative	N/A
68	Sheep	Positive	18.7	Positive	N/A	Positive	1:20	Negative	N/A	Negative	N/A
69	Sheep	Positive	18.4	Positive	N/A	Negative	N/A	Negative	N/A	Negative	N/A
70	Sheep	Positive	22.0	Positive	N/A	Negative	N/A	Negative	N/A	Negative	N/A
71	Sheep	Positive	19.3	Positive	N/A	Positive	≥1/40	Negative	N/A	Negative	N/A
72	Sheep	Positive	17.2	Positive	N/A	Positive	≥1/40	Negative	N/A	Negative	N/A
73	Sheep	Negative	N/A	Positive	N/A	Negative	N/A	Negative	N/A	Negative	N/A
74	Sheep	Positive	23.5	Positive	N/A	Positive	1/10	Negative	N/A	Negative	N/A
75	Sheep	Positive	22.6	Positive	N/A	Positive	≥1/40	Negative	N/A	Negative	N/A
76	Sheep	Positive	24.6	Positive	N/A	Positive	≥1/40	Negative	N/A	Negative	N/A
77	Sheep	Positive	22.0	Positive	N/A	Positive	≥1/40	Negative	N/A	Negative	N/A
78	Sheep	Positive	18.4	Positive	N/A	Negative	N/A	Negative	N/A	Negative	N/A
79	Sheep	Positive	24.7	Positive	N/A	Negative	N/A	Negative	N/A	Negative	N/A
80	Sheep	Positive	25.5	Positive	N/A	Negative	N/A	Negative	N/A	Negative	N/A
81	Sheep	Positive	26.8	Positive	N/A	Positive	≥1/40	Negative	N/A	Negative	N/A
82	Sheep	Positive	24.3	Positive	N/A	Positive	≥1/40	Negative	N/A	Negative	N/A
83	Sheep	Positive	25.3	Positive	N/A	Positive	1:20	Negative	N/A	Negative	N/A
84	Sheep	Negative	N/A	Positive	N/A	Negative	N/A	Negative	N/A	Negative	N/A
85	Sheep	Positive	30.2	Negative	Positive	Negative	N/A	Negative	N/A	Negative	N/A
86	Sheep	Negative	N/A	Positive	N/A	Positive	≥1/40	Negative	N/A	Negative	N/A
87	Sheep	Positive	28.9	Negative	Negative	N/A	N/A	N/A	N/A	N/A	N/A
88	Sheep	Negative	N/A	Positive	N/A	Negative	N/A	Negative	N/A	Negative	N/A
89	Sheep	Positive	25.7	Positive	N/A	Negative	N/A	Negative	N/A	Negative	N/A
90	Sheep	Positive	25.4	Positive	N/A	Positive	≥1/40	Negative	N/A	Negative	N/A
91	Sheep	Negative	N/A	Negative	Negative	N/A	N/A	N/A	N/A	N/A	N/A
92	Sheep	Negative	N/A	Negative	Negative	N/A	N/A	N/A	N/A	N/A	N/A
93	Sheep	Negative	N/A	Dudoso	Positive	Negative	N/A	Negative	N/A	Negative	N/A
94	Sheep	Negative	N/A	Positive	N/A	Negative	N/A	Negative	N/A	Negative	N/A
95	Sheep	Positive	19.5	Positive	N/A	Positive	≥1/40	Negative	N/A	Negative	N/A
96	Sheep	Positive	21.4	Positive	N/A	Positive	≥1/40	Negative	N/A	Negative	N/A
97	Sheep	Positive	19.4	Positive	N/A	Positive	≥1/40	Negative	N/A	Negative	N/A
98	Sheep	Positive	24.2	Positive	N/A	Negative	N/A	Negative	N/A	Negative	N/A
99	Sheep	Positive	23.6	Positive	N/A	Positive	≥1/40	Negative	N/A	Negative	N/A
100	Sheep	Positive	21.6	Positive	N/A	n.d.	N/A	n.d.	N/A	n.d.	N/A
101	Sheep	Positive	18.6	Negative	Negative	N/A	N/A	N/A	N/A	N/A	N/A
102	Sheep	Positive	20.9	Positive	N/A	n.d.	N/A	n.d.	N/A	n.d.	N/A
103	Sheep	Negative	N/A	Positive	N/A	n.d.	N/A	n.d.	N/A	n.d.	N/A
104	Sheep	Positive	30.8	Positive	N/A	n.d.	N/A	n.d.	N/A	n.d.	N/A
105	Sheep	Positive	22.4	Positive	N/A	n.d.	N/A	n.d.	N/A	n.d.	N/A
106	Sheep	Negative	N/A	Negative	Negative	N/A	N/A	N/A	N/A	N/A	N/A
107	Sheep	Positive	25.1	Positive	N/A	n.d.	N/A	n.d.	N/A	n.d.	N/A
108	Sheep	Positive	26.8	Dudoso	Positive	n.d.	N/A	n.d.	N/A	n.d.	N/A
109	Sheep	Negative	N/A	Positive	N/A	n.d.	N/A	n.d.	N/A	n.d.	N/A
110	Sheep	Negative	N/A	Dudoso	Positive	n.d.	N/A	n.d.	N/A	n.d.	N/A
111	Sheep	Negative	N/A	Negative	Negative	N/A	N/A	N/A	N/A	N/A	N/A
112	Sheep	Negative	N/A	Positive	N/A	n.d.	N/A	n.d.	N/A	n.d.	N/A
113	Sheep	Negative	N/A	Positive	N/A	n.d.	N/A	n.d.	N/A	n.d.	N/A
114	Sheep	Negative	N/A	Positive	N/A	n.d.	N/A	n.d.	N/A	n.d.	N/A
115	Sheep	Positive	22.1	Positive	N/A	Positive	≥1/40	Negative	N/A	Negative	N/A
116	Sheep	Positive	21.9	Positive	N/A	Positive	≥1/40	Negative	N/A	Negative	N/A
117	Sheep	Positive	20.8	Negative	Positive	Negative	N/A	Negative	N/A	Negative	N/A
118	Sheep	Negative	N/A	Positive	N/A	Positive	1/20	Negative	N/A	Negative	N/A
119	Sheep	Positive	21.9	Positive	N/A	Positive	1/20	Negative	N/A	Negative	N/A
120	Sheep	Negative	N/A	Negative	Positive	Negative	N/A	Negative	N/A	Negative	N/A
121	Sheep	Positive	18.0	Negative	Negative	N/A	N/A	N/A	N/A	N/A	N/A
122	Sheep	Negative	N/A	Dudoso	Positive	Negative	N/A	Negative	N/A	Negative	N/A
123	Sheep	Positive	31.0	Positive	N/A	n.d.	N/A	n.d.	N/A	n.d.	N/A
124	Sheep	Negative	N/A	Positive	N/A	Positive	≥1/40	Negative	N/A	Negative	N/A
125	Sheep	Positive	23.5	Positive	N/A	Positive	1/20	Negative	N/A	Negative	N/A
126	Sheep	Negative	N/A	Positive	N/A	Positive	≥1/40	Negative	N/A	Negative	N/A
127	Sheep	Positive	30.0	Positive	N/A	Positive	≥1/40	Negative	N/A	Negative	N/A
128	Sheep	Negative	N/A	Dudoso	Positive	Negative	N/A	Negative	N/A	Negative	N/A
129	Sheep	Positive	23.0	Positive	N/A	Positive	1/10	Negative	N/A	Negative	N/A
130	Sheep	Positive	31.6	Positive	N/A	Positive	1/5	Negative	N/A	Negative	N/A
131	Sheep	Negative	N/A	Positive	N/A	Negative	N/A	Negative	N/A	Negative	N/A
132	Sheep	Negative	N/A	Positive	N/A	Negative	N/A	Negative	N/A	Negative	N/A
133	Sheep	Negative	N/A	Negative	Positive	Negative	N/A	Negative	N/A	Negative	N/A
134	Sheep	Positive	18.4	Positive	N/A	Positive	1/20	Negative	N/A	Negative	N/A
135	Sheep	Positive	20.7	Dudoso	Positive	Negative	N/A	Negative	N/A	Negative	N/A
136	Sheep	Negative	N/A	Positive	N/A	Negative	N/A	Negative	N/A	Negative	N/A
137	Sheep	Negative	N/A	Dudoso	Positive	Negative	N/A	Negative	N/A	Negative	N/A
138	Sheep	Negative	N/A	Dudoso	Positive	Negative	N/A	Negative	N/A	Negative	N/A
139	Sheep	Negative	N/A	Positive	N/A	Positive	≥1/40	Negative	N/A	Negative	N/A
140	Sheep	Positive	19.9	Positive	N/A	Positive	≥1/40	Negative	N/A	Negative	N/A
141	Sheep	Positive	19.7	Positive	N/A	Negative	N/A	Negative	N/A	Negative	N/A
142	Sheep	Positive	20.4	Positive	N/A	Negative	N/A	Negative	N/A	Negative	N/A
143	Sheep	Positive	17.4	Positive	N/A	Negative	N/A	Negative	N/A	Negative	N/A
144	Sheep	Positive	16.9	Positive	N/A	Positive	≥1/40	Negative	N/A	Negative	N/A
145	Sheep	Positive	23.2	Positive	N/A	Negative	N/A	Negative	N/A	Negative	N/A
146	Sheep	Positive	18.1	Positive	N/A	Positive	≥1/40	Negative	N/A	Negative	N/A
147	Sheep	Positive	20.6	Dudoso	Positive	Negative	N/A	Negative	N/A	Negative	N/A
148	Sheep	Negative	N/A	Positive	N/A	Negative	N/A	Negative	N/A	Negative	N/A
149	Sheep	Negative	N/A	Positive	N/A	Positive	≥1/40	Negative	N/A	Negative	N/A
150	Sheep	Positive	27.5	Negative	Positive	Positive	≥1/40	Negative	N/A	Negative	N/A
151	Sheep	Negative	N/A	Positive	N/A	Positive	≥1/40	Negative	N/A	Negative	N/A
152	Sheep	Positive	24.6	Positive	N/A	Negative	N/A	Negative	N/A	Negative	N/A
153	Sheep	Positive	20.3	Positive	N/A	Positive	≥1/40	Negative	N/A	Negative	N/A
154	Sheep	Positive	20.2	Positive	N/A	Positive	≥1/40	Negative	N/A	Negative	N/A
155	Sheep	Positive	22.6	Positive	N/A	Positive	≥1/40	Negative	N/A	Negative	N/A
156	Sheep	Negative	N/A	Negative	Negative	N/A	N/A	N/A	N/A	N/A	N/A
157	Sheep	Negative	N/A	Negative	Negative	N/A	N/A	N/A	N/A	N/A	N/A
158	Sheep	Negative	N/A	Negative	Positive	Negative	N/A	Negative	N/A	Negative	N/A
159	Sheep	Negative	N/A	Negative	Negative	N/A	N/A	N/A	N/A	N/A	N/A
160	Sheep	Negative	N/A	Negative	Negative	N/A	N/A	N/A	N/A	N/A	N/A
161	Sheep	Negative	N/A	Negative	Negative	N/A	N/A	N/A	N/A	N/A	N/A
162	Sheep	Positive	20.1	Positive	N/A	Positive	≥1/40	Negative	N/A	Negative	N/A
163	Sheep	Positive	20.7	Positive	N/A	Positive	≥1/40	Negative	N/A	Negative	N/A
164	Sheep	Positive	22.7	Positive	N/A	Positive	≥1/40	Negative	N/A	Negative	N/A
165	Sheep	Positive	21.2	Positive	N/A	Positive	≥1/40	Negative	N/A	Negative	N/A
166	Sheep	Positive	19.4	Positive	N/A	Positive	≥1/40	Negative	N/A	Negative	N/A
167	Sheep	Positive	23.0	Positive	N/A	Positive	≥1/40	Negative	N/A	Negative	N/A
168	Sheep	Positive	23.5	Positive	N/A	Positive	≥1/40	Negative	N/A	Negative	N/A
169	Sheep	Positive	21.9	Positive	N/A	Positive	1/10	Negative	N/A	Negative	N/A
170	Sheep	Positive	18.6	Positive	N/A	Positive	≥1/40	Negative	N/A	Negative	N/A
171	Sheep	Positive	19.7	Positive	N/A	Positive	≥1/40	Negative	N/A	Negative	N/A
172	Sheep	Negative	N/A	Positive	N/A	Positive	1/10	Negative	N/A	Negative	N/A
173	Sheep	Positive	24.0	Positive	N/A	Positive	≥1/40	Negative	N/A	Negative	N/A
174	Sheep	Positive	18.9	Positive	N/A	Positive	1/10	Negative	N/A	Negative	N/A
175	Sheep	Negative	N/A	Positive	N/A	n.d.	N/A	n.d.	N/A	n.d.	N/A
176	Sheep	Negative	N/A	Positive	N/A	Positive	1/5	Negative	N/A	Negative	N/A
177	Sheep	Positive	21.7	Positive	N/A	Positive	≥1/40	Negative	N/A	Negative	N/A
178	Sheep	Negative	N/A	Positive	N/A	Positive	1/5	Negative	N/A	Negative	N/A
179	Sheep	Negative	N/A	Positive	N/A	Positive	≥1/40	Negative	N/A	Negative	N/A
180	Sheep	Positive	20.8	Positive	N/A	Positive	≥1/40	Negative	N/A	Negative	N/A
181	Sheep	Positive	25.7	Positive	N/A	Positive	≥1/40	Negative	N/A	Negative	N/A
182	Sheep	Positive	18.5	Positive	N/A	Positive	1/10	Negative	N/A	Negative	N/A
183	Sheep	Positive	27.0	Dudoso	Positive	Positive	1/5	Negative	N/A	Negative	N/A
184	Sheep	Positive	24.7	Positive	N/A	Positive	≥1/40	Negative	N/A	Negative	N/A
185	Sheep	Negative	N/A	Positive	N/A	Negative	N/A	Negative	N/A	Negative	N/A
186	Sheep	Negative	N/A	Positive	N/A	Negative	N/A	Negative	N/A	Negative	N/A
187	Sheep	Negative	N/A	Negative	Positive	Negative	N/A	Negative	N/A	Negative	N/A
188	Sheep	Positive	21.3	Positive	N/A	Negative	N/A	Negative	N/A	Negative	N/A
189	Sheep	Positive	21.7	Positive	N/A	Positive	≥1/40	Negative	N/A	Negative	N/A
190	Sheep	Positive	23.2	Dudoso	Positive	Negative	N/A	Negative	N/A	Negative	N/A
191	Sheep	Negative	N/A	Positive	N/A	Positive	≥1/40	Negative	N/A	Negative	N/A
192	Sheep	Positive	22.3	Positive	N/A	Positive	≥1/40	Negative	N/A	Negative	N/A
193	Sheep	Positive	16.4	Positive	N/A	Positive	≥1/40	Negative	N/A	Negative	N/A
194	Sheep	Positive	22.5	Positive	N/A	Positive	1/10	Negative	N/A	Negative	N/A
195	Sheep	Negative	N/A	Positive	N/A	Positive	≥1/40	Negative	N/A	Negative	N/A
196	Sheep	Negative	N/A	Positive	N/A	Positive	≥1/40	Negative	N/A	Negative	N/A
197	Sheep	Negative	N/A	Negative	Negative	N/A	N/A	N/A	N/A	N/A	N/A
198	Sheep	Positive	23.0	Positive	N/A	Negative	N/A	Negative	N/A	Negative	N/A
199	Sheep	Positive	19.9	Positive	N/A	Citotox	N/A	Citotox	N/A	Citotox	N/A
200	Sheep	Positive	19.4	Positive	N/A	Citotox	N/A	Citotox	N/A	Citotox	N/A
201	Sheep	Positive	23.7	Positive	N/A	Citotox	N/A	Citotox	N/A	Citotox	N/A
202	Sheep	Positive	23.2	Positive	N/A	Citotox	N/A	Citotox	N/A	Citotox	N/A
203	Sheep	Positive	18.8	Positive	N/A	Citotox	N/A	Citotox	N/A	Citotox	N/A
204	Sheep	Positive	21.4	Positive	N/A	Positive	≥1/40	Negative	N/A	Negative	N/A
205	Sheep	Negative	N/A	Positive	N/A	Positive	1/5	Negative	N/A	Negative	N/A
206	Sheep	Negative	N/A	Positive	N/A	Positive	1/5	Negative	N/A	Negative	N/A
207	Sheep	Positive	34.8	Negative	Positive	Negative	N/A	Negative	N/A	Negative	N/A
208	Sheep	Negative	N/A	Negative	Positive	Negative	N/A	Negative	N/A	Negative	N/A
209	Sheep	Positive	21.4	Positive	N/A	Positive	≥1/40	Negative	N/A	Negative	N/A
210	Sheep	Positive	34.0	Positive	N/A	Positive	≥1/40	Negative	N/A	Negative	N/A
211	Sheep	Positive	23.8	Positive	N/A	Positive	≥1/40	Negative	N/A	Negative	N/A
212	Sheep	Negative	N/A	Negative	Negative	N/A	N/A	N/A	N/A	N/A	N/A
213	Sheep	Negative	N/A	Negative	Positive	Positive	1/5	Negative	N/A	Negative	N/A
214	Sheep	Positive	18.9	Positive	N/A	Positive	≥1/40	Negative	N/A	Negative	N/A
215	Sheep	Positive	25.1	Positive	N/A	Positive	1/20	Negative	N/A	Negative	N/A
216	Sheep	Positive	17.6	Positive	N/A	Negative	N/A	Negative	N/A	Negative	N/A
217	Sheep	Positive	19.3	Positive	N/A	Positive	1/10	Negative	N/A	Negative	N/A
218	Sheep	Positive	18.4	Positive	N/A	Positive	≥1/40	Negative	N/A	Negative	N/A
219	Sheep	Positive	18.3	Positive	N/A	Positive	≥1/40	Negative	N/A	Negative	N/A
220	Sheep	Negative	N/A	Negative	Negative	N/A	N/A	N/A	N/A	N/A	N/A
221	Sheep	Negative	N/A	Positive	N/A	Positive	1/5	Negative	N/A	Negative	N/A
222	Sheep	Negative	N/A	Positive	N/A	Positive	≥1/40	Negative	N/A	Negative	N/A
223	Sheep	Negative	N/A	Positive	N/A	Positive	≥1/40	Negative	N/A	Negative	N/A
224	Sheep	Negative	N/A	Negative	Positive	Positive	≥1/40	Negative	N/A	Negative	N/A
225	Sheep	Negative	N/A	Negative	Negative	N/A	N/A	N/A	N/A	N/A	N/A
226	Sheep	Negative	N/A	Positive	N/A	Positive	≥1/40	Negative	N/A	Negative	N/A
227	Sheep	Negative	N/A	Negative	Negative	N/A	N/A	N/A	N/A	N/A	N/A
228	Sheep	Negative	N/A	Dudoso	Positive	Positive	≥1/40	Negative	N/A	Negative	N/A
229	Sheep	Positive	22.7	Positive	N/A	Positive	≥1/40	Negative	N/A	Negative	N/A
230	Sheep	Positive	20.7	Dudoso	Positive	Positive	1/20	Negative	N/A	Negative	N/A
231	Sheep	Positive	22.3	Positive	N/A	Positive	≥1/40	Negative	N/A	Negative	N/A
232	Sheep	Positive	20.4	Positive	N/A	Positive	1/5	Negative	N/A	Negative	N/A
233	Sheep	Positive	23.8	Positive	N/A	Positive	≥1/40	Negative	N/A	Negative	N/A
234	Sheep	Positive	24.4	Positive	N/A	Positive	1/5	Negative	N/A	Negative	N/A
235	Sheep	Negative	N/A	Positive	N/A	Positive	1/20	Negative	N/A	Negative	N/A
236	Sheep	Negative	N/A	Positive	N/A	Positive	≥1/40	Negative	N/A	Negative	N/A
237	Sheep	Positive	26.0	Positive	N/A	Positive	≥1/40	Negative	N/A	Negative	N/A
238	Sheep	Negative	N/A	Positive	N/A	Positive	≥1/40	Negative	N/A	Negative	N/A
239	Sheep	Positive	20.4	Positive	N/A	Positive	≥1/40	Negative	N/A	Negative	N/A
240	Sheep	Negative	N/A	Negative	Positive	Positive	1/20	Negative	N/A	Negative	N/A
241	Sheep	Negative	N/A	Negative	Positive	Positive	1/20	Negative	N/A	Negative	N/A
242	Sheep	Negative	N/A	Negative	Negative	N/A	N/A	N/A	N/A	N/A	N/A
243	Sheep	Negative	N/A	Negative	Negative	N/A	N/A	N/A	N/A	N/A	N/A
244	Sheep	Negative	N/A	Positive	N/A	Positive	1/20	Negative	N/A	Negative	N/A
245	Sheep	Positive	24.2	Positive	N/A	Positive	≥1/40	Negative	N/A	Negative	N/A
246	Sheep	Positive	23.6	Positive	N/A	Positive	≥1/40	Negative	N/A	Negative	N/A
247	Sheep	Negative	N/A	Positive	N/A	Positive	1:20	Negative	N/A	Negative	N/A
248	Sheep	Negative	N/A	Negative	Positive	Positive	1:20	Negative	N/A	Negative	N/A
249	Sheep	Negative	N/A	Dudoso	Positive	Negative	N/A	Negative	N/A	Negative	N/A
250	Sheep	Positive	17.1	Negative	Positive	Negative	N/A	Negative	N/A	Negative	N/A
251	Sheep	Negative	N/A	Positive	N/A	Positive	1/5	Negative	N/A	Negative	N/A
252	Sheep	Positive	22.7	Positive	N/A	Positive	1/10	Negative	N/A	Negative	N/A
253	Sheep	Positive	22.5	Positive	N/A	Positive	1/5	Negative	N/A	Negative	N/A
254	Sheep	Positive	22.2	Positive	N/A	Positive	1/5	Negative	N/A	Negative	N/A
255	Sheep	Positive	23.8	Positive	N/A	Positive	≥1/40	Negative	N/A	Negative	N/A
256	Sheep	Negative	N/A	Negative	Negative	N/A	N/A	N/A	N/A	N/A	N/A
257	Sheep	Positive	28.4	Positive	N/A	Positive	≥1/40	Negative	N/A	Negative	N/A
258	Sheep	Positive	22.4	Positive	N/A	Positive	≥1/40	Negative	N/A	Negative	N/A
259	Sheep	Positive	28.8	Positive	N/A	Positive	≥1/40	Negative	N/A	Negative	N/A
260	Sheep	Positive	21.6	Positive	N/A	Positive	≥1/40	Negative	N/A	Negative	N/A
261	Sheep	Positive	22.4	Positive	N/A	Positive	≥1/40	Negative	N/A	Negative	N/A
262	Sheep	Positive	25.6	Positive	N/A	Positive	≥1/40	Negative	N/A	Negative	N/A
263	Sheep	Positive	23.9	Positive	N/A	Positive	≥1/40	Negative	N/A	Negative	N/A
264	Sheep	Positive	31.5	Positive	N/A	Positive	≥1/40	Negative	N/A	Negative	N/A
265	Sheep	Positive	22.5	Positive	N/A	Positive	≥1/40	Negative	N/A	Negative	N/A
266	Sheep	Negative	N/A	Dudoso	Positive	Negative	N/A	Negative	N/A	Negative	N/A
267	Sheep	Negative	N/A	Negative	Negative	N/A	N/A	N/A	N/A	N/A	N/A
268	Sheep	Positive	19.7	Positive	N/A	Positive	≥1/40	Negative	N/A	Negative	N/A
269	Sheep	Positive	19.8	Positive	N/A	Positive	≥1/40	Negative	N/A	Negative	N/A
270	Sheep	Negative	N/A	Negative	Positive	Negative	N/A	Negative	N/A	Negative	N/A
271	Sheep	Positive	21.9	Positive	N/A	Positive	≥1/40	Negative	N/A	Negative	N/A
272	Cattle	Positive	18	Positive	N/A	Negative	N/A	Negative	N/A	Negative	N/A
273	Sheep	Negative	N/A	Negative	Negative	N/A	N/A	N/A	N/A	N/A	N/A
274	Sheep	Negative	N/A	Negative	Positive	Negative	N/A	Negative	N/A	Negative	N/A
275	Sheep	Negative	N/A	Positive	N/A	Positive	1/5	Negative	N/A	Negative	N/A
276	Sheep	Negative	N/A	Positive	N/A	Negative	N/A	Negative	N/A	Negative	N/A
277	Sheep	Negative	N/A	Positive	N/A	Negative	N/A	Negative	N/A	Negative	N/A
278	Sheep	Negative	N/A	Negative	Positive	Negative	N/A	Negative	N/A	Negative	N/A
279	Sheep	Negative	N/A	Positive	N/A	Negative	N/A	Negative	N/A	Negative	N/A
280	Sheep	Negative	N/A	Positive	N/A	Negative	N/A	Negative	N/A	Negative	N/A
281	Sheep	Negative	N/A	Negative	Positive	Negative	N/A	Negative	N/A	Negative	N/A
282	Sheep	Negative	N/A	Positive	N/A	Negative	N/A	Negative	N/A	Negative	N/A
283	Sheep	Negative	N/A	Positive	N/A	Positive	1/5	Negative	N/A	Negative	N/A
284	Sheep	Positive	25.8	Positive	N/A	Positive	≥1/40	Negative	N/A	Negative	N/A
285	Sheep	Positive	28.7	Positive	N/A	Positive	≥1/40	Negative	N/A	Negative	N/A
286	Sheep	Negative	N/A	Positive	N/A	Positive	1/5	Negative	N/A	Negative	N/A
287	Sheep	Positive	22.3	Positive	N/A	Positive	≥1/40	Negative	N/A	Negative	N/A
288	Sheep	Positive	21.2	Positive	N/A	Positive	≥1/40	Negative	N/A	Negative	N/A
289	Sheep	Positive	24.7	Positive	N/A	Positive	≥1/40	Negative	N/A	Negative	N/A
290	Sheep	Negative	N/A	Negative	Negative	N/A	N/A	N/A	N/A	N/A	N/A
291	Sheep	Negative	N/A	Positive	N/A	Negative	N/A	Negative	N/A	Negative	N/A
292	Sheep	Negative	N/A	Negative	Positive	Negative	N/A	Negative	N/A	Negative	N/A
293	Sheep	Positive	25.9	Positive	N/A	Positive	≥1/40	Negative	N/A	Negative	N/A
294	Sheep	Negative	N/A	Negative	Positive	Negative	N/A	Negative	N/A	Negative	N/A
295	Sheep	Positive	32.7	Dudoso	Positive	Positive	1/5	Negative	N/A	Negative	N/A
296	Sheep	Positive	25.9	Positive	N/A	Positive	≥1/40	Negative	N/A	Negative	N/A
297	Sheep	Negative	N/A	Positive	N/A	Negative	N/A	Negative	N/A	Negative	N/A
298	Sheep	Positive	24.1	Positive	N/A	Positive	≥1/40	Negative	N/A	Negative	N/A
299	Sheep	Positive	22.6	Positive	N/A	Positive	≥1/40	Negative	N/A	Negative	N/A
300	Sheep	Negative	N/A	Positive	N/A	Negative	N/A	Negative	N/A	Negative	N/A
301	Sheep	Negative	N/A	Negative	Positive	Negative	N/A	Negative	N/A	Negative	N/A
302	Sheep	Negative	N/A	Positive	N/A	Positive	1/5	Negative	N/A	Negative	N/A
303	Sheep	Positive	22.1	Positive	N/A	Positive	≥1/40	Negative	N/A	Negative	N/A
304	Sheep	Positive	17.8	Negative	Negative	N/A	N/A	N/A	N/A	N/A	N/A
305	Sheep	Negative	N/A	Positive	N/A	Negative	N/A	Negative	N/A	Negative	N/A
306	Sheep	Negative	N/A	Negative	Positive	Negative	N/A	Negative	N/A	Negative	N/A
307	Sheep	Positive	24.1	Positive	N/A	Positive	≥1/40	Negative	N/A	Negative	N/A
308	Sheep	Negative	N/A	Negative	Positive	Negative	N/A	Negative	N/A	Negative	N/A
309	Sheep	Negative	N/A	Dudoso	Positive	Positive	≥1/40	Negative	N/A	Negative	N/A
310	Sheep	Positive	23.0	Positive	N/A	Positive	≥1/40	Negative	N/A	Negative	N/A
311	Sheep	Positive	23.9	Positive	N/A	Positive	≥1/40	Negative	N/A	Negative	N/A
312	Sheep	Positive	23.0	Positive	N/A	Positive	≥1/40	Negative	N/A	Negative	N/A
313	Sheep	Negative	N/A	Negative	Positive	Negative	N/A	Negative	N/A	Negative	N/A
314	Sheep	Negative	N/A	Positive	N/A	Positive	1/5	Negative	N/A	Negative	N/A
315	Sheep	Negative	N/A	Positive	N/A	Positive	1/10	Negative	N/A	Negative	N/A
316	Sheep	Negative	N/A	Positive	N/A	Negative	N/A	Negative	N/A	Negative	N/A
317	Sheep	Negative	N/A	Positive	N/A	Negative	N/A	Negative	N/A	Negative	N/A
318	Sheep	Positive	18.8	Positive	N/A	Positive	≥1/40	Negative	N/A	Negative	N/A
319	Sheep	Positive	21.2	Positive	N/A	Positive	≥1/40	Negative	N/A	Negative	N/A
320	Sheep	Positive	25.3	Positive	N/A	Positive	≥1/40	Negative	N/A	Negative	N/A
321	Sheep	Positive	19.2	Positive	N/A	Positive	1/5	Negative	N/A	Negative	N/A
322	Sheep	Positive	19.9	Positive	N/A	Positive	1/10	Negative	N/A	Negative	N/A
323	Sheep	Positive	22.7	Positive	N/A	Positive	≥1/40	Negative	N/A	Negative	N/A
324	Sheep	Positive	22.1	Positive	N/A	Positive	≥1/40	Negative	N/A	Negative	N/A
325	Sheep	Positive	25.5	Positive	N/A	Positive	≥1/40	Negative	N/A	Negative	N/A
326	Sheep	Positive	22.9	Positive	N/A	Positive	≥1/40	Negative	N/A	Negative	N/A
327	Sheep	Negative	N/A	Positive	N/A	Negative	N/A	Negative	N/A	Negative	N/A
328	Sheep	Positive	19.7	Positive	N/A	Positive	≥1/40	Negative	N/A	Negative	N/A
329	Sheep	Negative	N/A	Negative	Negative	N/A	N/A	N/A	N/A	N/A	N/A
330	Sheep	Positive	23.3	Positive	N/A	Positive	≥1/40	Negative	N/A	Negative	N/A
331	Sheep	Negative	N/A	Positive	N/A	Positive	≥1/40	Negative	N/A	Negative	N/A
332	Sheep	Positive	22.7	Positive	N/A	Positive	≥1/40	Negative	N/A	Negative	N/A
333	Sheep	Positive	20.4	Positive	N/A	Negative	N/A	Negative	N/A	Negative	N/A
334	Sheep	Positive	27.2	Positive	N/A	Positive	≥1/40	Negative	N/A	Negative	N/A
335	Sheep	Positive	19.4	Positive	N/A	Negative	N/A	Negative	N/A	Negative	N/A
336	Goat	Negative	N/A	Negative	Negative	N/A	N/A	N/A	N/A	N/A	N/A
337	Goat	Negative	N/A	Negative	Negative	N/A	N/A	N/A	N/A	N/A	N/A
338	Goat	Negative	N/A	Negative	Negative	N/A	N/A	N/A	N/A	N/A	N/A
339	Goat	Negative	N/A	Negative	Positive	Citotox	N/A	Citotox	N/A	Citotox	N/A
340	Goat	Negative	N/A	Negative	Positive	Negative	N/A	Negative	N/A	Negative	N/A
341	Goat	Negative	N/A	Negative	Negative	N/A	N/A	N/A	N/A	N/A	N/A
342	Goat	Negative	N/A	Negative	Negative	N/A	N/A	N/A	N/A	N/A	N/A
343	Goat	Negative	N/A	Negative	Negative	N/A	N/A	N/A	N/A	N/A	N/A
344	Cattle	Negative	N/A	Negative	Negative	N/A	N/A	N/A	N/A	N/A	N/A
345	Cattle	Negative	N/A	Negative	Positive	Negative	N/A	Negative	N/A	Negative	N/A
346	Cattle	Negative	N/A	Negative	Negative	N/A	N/A	N/A	N/A	N/A	N/A
347	Cattle	Negative	N/A	Negative	Negative	N/A	N/A	N/A	N/A	N/A	N/A
348	Sheep	Positive	22.3	Positive	N/A	Positive	≥1/40	Negative	N/A	Negative	N/A
349	Sheep	Positive	23.9	Positive	N/A	Positive	≥1/40	Negative	N/A	Negative	N/A
350	Sheep	Positive	25.7	Positive	N/A	Positive	≥1/40	Negative	N/A	Negative	N/A
351	Sheep	Positive	20.7	Positive	N/A	Negative	N/A	Negative	N/A	Negative	N/A
352	Sheep	Positive	23.1	Positive	N/A	Positive	≥1/40	Negative	N/A	Negative	N/A
353	Sheep	Positive	18.9	Positive	N/A	Positive	≥1/40	Negative	N/A	Negative	N/A
354	Sheep	Positive	19.9	Positive	N/A	Positive	≥1/40	Negative	N/A	Negative	N/A
355	Sheep	Positive	22.9	Positive	N/A	Positive	≥1/40	Negative	N/A	Negative	N/A
356	Sheep	Positive	20.5	Positive	N/A	Positive	≥1/40	Negative	N/A	Negative	N/A
357	Sheep	Positive	21.4	Positive	N/A	Negative	N/A	Negative	N/A	Negative	N/A
358	Sheep	Positive	22.1	Positive	N/A	Negative	N/A	Negative	N/A	Negative	N/A
359	Sheep	Positive	21.4	Positive	N/A	Negative	N/A	Negative	N/A	Negative	N/A
360	Sheep	Positive	23.0	Positive	N/A	Positive	≥1/40	Negative	N/A	Negative	N/A
361	Sheep	Positive	25.6	Positive	N/A	Positive	1/10	Negative	N/A	Negative	N/A
362	Sheep	Positive	18.6	Positive	N/A	Negative	N/A	Negative	N/A	Negative	N/A
363	Sheep	Positive	17.1	Positive	N/A	Negative	N/A	Negative	N/A	Negative	N/A
364	Sheep	Positive	22.3	Positive	N/A	Positive	≥1/40	Negative	N/A	Negative	N/A
365	Sheep	Positive	23.3	Positive	N/A	Positive	≥1/40	Negative	N/A	Negative	N/A
366	Sheep	Positive	19.9	Positive	N/A	Positive	≥1/40	Negative	N/A	Negative	N/A
367	Sheep	Positive	24.7	Positive	N/A	Positive	≥1/40	Negative	N/A	Negative	N/A
368	Sheep	Negative	N/A	Negative	Positive	Negative	N/A	Negative	N/A	Negative	N/A
369	Sheep	Negative	N/A	Negative	Positive	Negative	N/A	Negative	N/A	Negative	N/A
370	Sheep	Negative	N/A	Dudoso	Positive	Negative	N/A	Negative	N/A	Negative	N/A
371	Sheep	Negative	N/A	Negative	Negative	N/A	N/A	N/A	N/A	N/A	N/A
372	Sheep	Positive	19.2	Positive	N/A	Positive	1/5	Negative	N/A	Negative	N/A
373	Sheep	Negative	N/A	Negative	Negative	N/A	N/A	N/A	N/A	N/A	N/A
374	Sheep	Negative	N/A	Positive	N/A	Negative	N/A	Negative	N/A	Negative	N/A
375	Sheep	Negative	N/A	Positive	N/A	Positive	1/5	Negative	N/A	Negative	N/A
376	Sheep	Negative	N/A	Negative	Negative	N/A	N/A	N/A	N/A	N/A	N/A
377	Sheep	Negative	N/A	Positive	N/A	Negative	N/A	Negative	N/A	Negative	N/A
378	Sheep	Negative	N/A	Positive	N/A	Negative	N/A	Negative	N/A	Negative	N/A
379	Sheep	Positive	21.6	Positive	N/A	Negative	N/A	Negative	N/A	Negative	N/A
380	Sheep	Positive	24.6	Positive	N/A	Positive	≥1/40	Negative	N/A	Negative	N/A
381	Sheep	Positive	25.7	Positive	N/A	Positive	≥1/40	Negative	N/A	Negative	N/A
382	Sheep	Negative	N/A	Dudoso	Positive	Negative	N/A	Negative	N/A	Negative	N/A
383	Sheep	Positive	21.5	Positive	N/A	Positive	1/10	Negative	N/A	Negative	N/A
384	Sheep	Positive	18.4	Positive	N/A	Negative	N/A	Negative	N/A	Negative	N/A
385	Sheep	Positive	21.5	Positive	N/A	Positive	≥1/40	Negative	N/A	Negative	N/A
386	Sheep	Positive	33.4	Dudoso	Positive	Negative	N/A	Negative	N/A	Negative	N/A
387	Sheep	Positive	20.8	Positive	N/A	Positive	≥1/40	Negative	N/A	Negative	N/A
388	Sheep	Positive	25.6	Positive	N/A	Negative	N/A	Negative	N/A	Negative	N/A
389	Sheep	Negative	N/A	Negative	Negative	N/A	N/A	N/A	N/A	N/A	N/A
390	Sheep	Negative	N/A	Dudoso	Positive	Negative	N/A	Negative	N/A	Negative	N/A
391	Sheep	Negative	N/A	Negative	Positive	Negative	N/A	Negative	N/A	Negative	N/A
392	Sheep	Positive	24.8	Positive	N/A	Positive	≥1/40	Negative	N/A	Negative	N/A
393	Sheep	Negative	N/A	Positive	N/A	Positive	≥1/40	Negative	N/A	Negative	N/A
394	Sheep	Negative	N/A	Positive	N/A	Positive	1/5	Negative	N/A	Negative	N/A
395	Sheep	Positive	24.6	Positive	N/A	Positive	≥1/40	Negative	N/A	Negative	N/A
396	Sheep	Negative	N/A	Positive	N/A	Negative	N/A	Negative	N/A	Negative	N/A
397	Sheep	Positive	23.9	Positive	N/A	Positive	≥1/40	Negative	N/A	Negative	N/A
398	Sheep	Positive	23.1	Positive	N/A	Positive	≥1/40	Negative	N/A	Negative	N/A
399	Sheep	Positive	20.8	Positive	N/A	Positive	≥1/40	Negative	N/A	Negative	N/A
400	Sheep	Positive	22.4	Positive	N/A	Positive	≥1/40	Negative	N/A	Negative	N/A
401	Sheep	Positive	19.4	Positive	N/A	Positive	≥1/40	Negative	N/A	Negative	N/A
402	Sheep	Positive	20.3	Negative	Positive	Negative	N/A	Negative	N/A	Negative	N/A
403	Sheep	Positive	18.2	Positive	N/A	Positive	≥1/40	Negative	N/A	Negative	N/A
404	Sheep	Positive	19.5	Positive	N/A	Positive	≥1/40	Negative	N/A	Negative	N/A
405	Sheep	Positive	19.3	Positive	N/A	Negative	N/A	Negative	N/A	Negative	N/A
406	Sheep	Positive	18.9	Positive	N/A	Negative	N/A	Negative	N/A	Negative	N/A
407	Sheep	Positive	21.2	Positive	N/A	Positive	≥1/40	Negative	N/A	Negative	N/A
408	Sheep	Positive	21.0	Positive	N/A	Positive	≥1/40	Negative	N/A	Negative	N/A
409	Sheep	Positive	31.9	Positive	N/A	Negative	N/A	Negative	N/A	Negative	N/A
410	Sheep	Positive	25.8	Positive	N/A	Negative	N/A	Negative	N/A	Negative	N/A
411	Sheep	Positive	20.3	Positive	N/A	Negative	N/A	Negative	N/A	Negative	N/A
412	Sheep	Positive	24.8	Positive	N/A	Positive	≥1/40	Negative	N/A	Negative	N/A
413	Sheep	Positive	25.8	Positive	N/A	Positive	≥1/40	Negative	N/A	Negative	N/A
414	Sheep	Negative	N/A	Positive	N/A	Negative	N/A	Negative	N/A	Negative	N/A
415	Sheep	Negative	N/A	Positive	N/A	Positive	≥1/40	Negative	N/A	Negative	N/A
416	Sheep	Negative	N/A	Positive	N/A	Positive	1/5	Negative	N/A	Negative	N/A
417	Sheep	Positive	20.8	Positive	N/A	Positive	≥1/40	Negative	N/A	Negative	N/A
418	Sheep	Positive	17.4	Positive	N/A	Negative	N/A	Negative	N/A	Negative	N/A
419	Sheep	Positive	23.8	Positive	N/A	Positive	≥1/40	Negative	N/A	Negative	N/A
420	Sheep	Positive	21.0	Positive	N/A	Positive	≥1/40	Negative	N/A	Negative	N/A
421	Sheep	Positive	23.7	Positive	N/A	Positive	≥1/40	Negative	N/A	Negative	N/A
422	Sheep	Positive	17.6	Positive	N/A	Negative	N/A	Negative	N/A	Negative	N/A
423	Sheep	Positive	18.6	Positive	N/A	Negative	N/A	Negative	N/A	Negative	N/A
424	Sheep	Negative	N/A	Positive	N/A	Negative	N/A	Negative	N/A	Negative	N/A
425	Sheep	Negative	N/A	Negative	Positive	Negative	N/A	Negative	N/A	Negative	N/A
426	Sheep	Positive	23	Positive	N/A	n.d.	N/A	n.d.	N/A	n.d.	N/A
427	Sheep	Positive	23.7	Positive	N/A	n.d.	N/A	n.d.	N/A	n.d.	N/A
428	Sheep	Negative	N/A	Negative	Negative	N/A	N/A	N/A	N/A	N/A	N/A
n.d.:not done
N/A: not applicable

## Sheet: Table S4
Sheep nº	GS rRT-PCR	b-ELISA	dr-ELISA	VNT BTV-4
1	Negative	Positive	n.d.	Negative	N/A
2	Negative	Positive	n.d.	Negative	N/A
3	Negative	Positive	n.d.	Negative	N/A
4	Negative	Positive	n.d.	Negative	N/A
5	Negative	Negative	Negative	n.d.	N/A
6	Negative	Positive	n.d.	Negative	N/A
7	Negative	Positive	n.d.	Negative	N/A
8	Negative	Positive	n.d.	Negative	N/A
9	Negative	Positive	n.d.	Positive	7.5
10	Negative	Positive	n.d.	Negative	N/A
11	Negative	Negative	Negative	N/A	N/A
12	Negative	Positive	n.d.	Negative	N/A
13	Negative	Positive	n.d.	Negative	N/A
14	Negative	Negative	Positive	N/A	N/A
15	Negative	Positive	n.d.	Negative	N/A
16	Negative	Positive	n.d.	Negative	N/A
17	Negative	Positive	n.d.	Negative	N/A
18	Negative	Doubtful	Positive	Negative	N/A
19	Negative	Doubtful	Negative	Negative	N/A
20	Negative	Positive	n.d.	Negative	N/A
21	Negative	Positive	n.d.	Positive	40
22	Negative	Positive	n.d.	Negative	N/A
23	Negative	Positive	n.d.	Negative	N/A
24	Negative	Positive	n.d.	Negative	N/A
25	Negative	Positive	n.d.	Negative	N/A
26	Negative	Doubtful	Negative	Negative	N/A
27	Negative	Positive	n.d.	Positive	10
28	Negative	Doubtful	Negative	Negative	N/A
29	Negative	Positive	n.d.	Positive	7.5
30	Negative	Positive	n.d.	Positive	7.5
31	Negative	Positive	n.d.	Positive	40
32	Negative	Positive	n.d.	Negative	N/A
33	Negative	Positive	n.d.	Negative	N/A
34	Negative	Negative	Negative	n.d.	N/A
35	Negative	Positive	n.d.	Negative	N/A
36	Negative	Negative	Negative	n.d.	N/A
37	Negative	Positive	n.d.	Negative	N/A
38	Negative	Positive	n.d.	Positive	7.5
39	Negative	Negative	Negative	n.d.	N/A
40	Negative	Positive	n.d.	Negative	N/A
41	Negative	Positive	n.d.	Negative	N/A
42	Negative	Negative	Negative	n.d.	N/A
43	Negative	Positive	n.d.	Negative	N/A
44	Negative	Positive	n.d.	Negative	N/A
45	Negative	Negative	Positive	Negative	N/A
46	Negative	Negative	Positive	Negative	N/A
47	Negative	Negative	Positive	Positive	7.5
48	Negative	Positive	n.d.	Positive	10
49	Negative	Doubtful	Positive	Negative	N/A
50	Negative	Negative	Negative	n.d.	N/A
51	Negative	Positive	n.d.	Negative	N/A
52	Negative	Negative	Negative	n.d.	N/A
53	Negative	Positive	n.d.	Negative	N/A
54	Negative	Positive	n.d.	Negative	N/A
55	Negative	Doubtful	Negative	Negative	N/A
56	Negative	Negative	Negative	n.d.	N/A
57	Negative	Doubtful	Positive	n.d.	N/A
58	Negative	Positive	n.d.	n.d.	N/A
59	Negative	Negative	Negative	n.d.	N/A
60	Negative	Positive	n.d.	n.d.	N/A
61	Negative	Positive	n.d.	n.d.	N/A
62	Negative	Positive	n.d.	n.d.	N/A
n.d. not done
N/A: no applicable
